# Supplementary material for: Exposure to high altitude leads to disturbances in host metabolic homeostasis: study of the effects of hypoxia-reoxygenation and the associations between the microbiome and metabolome
Source: mSystems. 2025 Apr 16;10(5):e01347-24. doi: 10.1128/msystems.01347-24 (PMC12090774; doi:10.1128/msystems.01347-24)
Supplement: Supplemental Tables — Tables S1 to S4. [file msystems.01347-24-s0002.xlsx]

## Sheet: Table S1
Table S1 Consolidated Results of KEGG Level 3 Functional Annotation for Gut Microbiota Across Various Comparison Groups
LS VS CD
KEGG level3	LS(%)	CD(%)	p value	FDR
Fluorobenzoate degradation	0.00279	0	0.000379	0.06064
Amoebiasis	0.002806	0.005382	0.002286	0.13656
RNA degradation	0.662115	0.625679	0.003414	0.13656
Steroid hormone biosynthesis	0.012579	0.032919	0.003414	0.13656
Pentose and glucuronate interconversions	0.771254	0.935529	0.005529	0.149175
mRNA surveillance pathway	1.4e-05	0.000179	0.005735	0.149175
Purine metabolism	0.916434	0.884301	0.009583	0.149175
Primary bile acid biosynthesis	0.070383	0.121714	0.010472	0.149175
Pentose phosphate pathway	1.69121	1.77855	0.010472	0.149175
Lysine degradation	0.120588	0.152844	0.010472	0.149175
Secondary bile acid biosynthesis	0.633218	1.09517	0.011432	0.149175
D-Glutamine and D-glutamate metabolism	2.32409	2.20884	0.0148	0.149175
Arginine and proline metabolism	0.76859	0.813367	0.0148	0.149175
Insulin signaling pathway	0.096437	0.110337	0.0148	0.149175
Galactose metabolism	1.02737	1.1988	0.016103	0.149175
Glycosaminoglycan degradation	0.252749	0.491772	0.016103	0.149175
Parkinson's disease	5.4e-05	0.000346	0.016926	0.149175
Nicotinate and nicotinamide metabolism	1.2434	1.17255	0.017505	0.149175
Riboflavin metabolism	1.07461	1.01541	0.020635	0.149175
Glyoxylate and dicarboxylate metabolism	0.686393	0.746297	0.020635	0.149175
Folate biosynthesis	1.42179	1.21335	0.022375	0.149175
Sphingolipid metabolism	0.405586	0.520344	0.022375	0.149175
Dioxin degradation	0.161787	0.250224	0.022375	0.149175
Glutathione metabolism	0.52613	0.450982	0.024241	0.149175
Ribosome biogenesis in eukaryotes	0.058543	0.05579	0.024241	0.149175
Phosphonate and phosphinate metabolism	0.137219	0.172798	0.024241	0.149175
Valine, leucine and isoleucine degradation	0.246542	0.294682	0.026241	0.155502
Ribosome	1.72061	1.63676	0.028381	0.156585
Vibrio cholerae pathogenic cycle	0.272811	0.178209	0.028381	0.156585
Pantothenate and CoA biosynthesis	1.9781	1.92695	0.033117	0.170926
Other glycan degradation	1.03701	1.51305	0.033117	0.170926
Steroid biosynthesis	0.020032	0.002134	0.035729	0.178645
Aminobenzoate degradation	0.059581	0.076887	0.038514	0.178868
DNA replication	1.27721	1.23043	0.038514	0.178868
Sulfur metabolism	0.847112	0.810652	0.041481	0.178868
Vitamin B6 metabolism	1.40299	1.2598	0.041481	0.178868
Lipopolysaccharide biosynthesis	1.18645	0.864671	0.04464	0.178868
Homologous recombination	1.6136	1.54703	0.04464	0.178868
Betalain biosynthesis	2.4e-05	0	0.044717	0.178868
Biosynthesis of type II polyketide backbone	1.3e-05	0	0.044717	0.178868
Toluene degradation	0.127513	0.035609	0.047782	0.186466
HADA_1w vs LS
KEGG level3	LS(%)	HADA_1w(%)	p value	FDR
Fluorobenzoate degradation	0.000158	0.00279	0.006022	0.718038
Betalain biosynthesis	0	2.4e-05	0.013297	0.718038
Biosynthesis of type II polyketide backbone	0	1.3e-05	0.013297	0.718038
Phenylalanine, tyrosine and tryptophan biosynthesis	1.38778	1.42405	0.034815	1
Polycyclic aromatic hydrocarbon degradation	0.000311	4.6e-05	0.044195	1
Sesquiterpenoid and triterpenoid biosynthesis	0	1e-06	0.046637	1
HADA_1m vs LS
KEGG level3	LS(%)	HADA_1m(%)	p value	FDR
Polycyclic aromatic hydrocarbon degradation	4.6e-05	0.002709	0	0
Isoflavonoid biosynthesis	0	9.9e-05	1e-06	8.3e-05
Carotenoid biosynthesis	0.0007	0.003816	4e-06	0.000167
Caprolactam degradation	0.004871	0.024797	5e-06	0.000167
Calcium signaling pathway	3.2e-05	7e-06	6e-06	0.000167
Hypertrophic cardiomyopathy (HCM)	1.3e-05	0.000177	7e-06	0.000167
Fluorobenzoate degradation	0.002407	0.018565	7e-06	0.000167
Metabolism of xenobiotics by cytochrome P450	0	0.046405	8e-06	0.000167
Non-homologous end-joining	0.002173	0.008291	1.7e-05	0.000315
Limonene and pinene degradation	0.015709	0.091586	3.2e-05	0.000534
Phenylalanine, tyrosine and tryptophan biosynthesis	1.41954	1.3282	6e-05	0.000911
Xylene degradation	0.016231	0.103948	8.1e-05	0.001127
Geraniol degradation	0.021897	0.075125	9.1e-05	0.001169
Pantothenate and CoA biosynthesis	1.97566	1.87177	0.000104	0.001241
Ethylbenzene degradation	0.001826	0.113899	0.000112	0.001247
Systemic lupus erythematosus	0	1e-05	0.000173	0.001699
Phagosome	0	4e-06	0.000173	0.001699
Betalain biosynthesis	3.3e-05	0.002394	0.000205	0.001872
Meiosis - yeast	1.7e-05	0.000833	0.000213	0.001872
Bisphenol degradation	0.109163	0.337238	0.000307	0.002563
mRNA surveillance pathway	1.5e-05	4.9e-05	0.00041	0.00326
Drug metabolism - other enzymes	0.52913	1.16539	0.000503	0.003818
Flavonoid biosynthesis	0.001577	0.005797	0.000728	0.005286
Toxoplasmosis	7.9e-05	0.000756	0.000963	0.006641
Riboflavin metabolism	1.07222	0.966813	0.000997	0.006641
Naphthalene degradation	0.06215	0.010907	0.001034	0.006641
Chloroalkane and chloroalkene degradation	0.182712	0.377952	0.001133	0.007008
Sulfur metabolism	0.847918	0.797086	0.001355	0.008082
Polyketide sugar unit biosynthesis	0	0.217127	0.00147	0.008465
Toluene degradation	0.127164	0.301998	0.002345	0.013054
RNA degradation	0.661927	0.625071	0.002453	0.013215
African trypanosomiasis	0.002853	0.007263	0.002637	0.013762
Linoleic acid metabolism	0.178266	0.359099	0.003165	0.016017
Photosynthesis	0.234161	0.569642	0.009127	0.044311
Styrene degradation	0.043009	0.049583	0.009513	0.044311
Carbon fixation in photosynthetic organisms	1.71098	1.61967	0.009552	0.044311
Penicillin and cephalosporin biosynthesis	0.010853	0.020687	0.010176	0.04593
Tryptophan metabolism	0.130691	0.149453	0.010837	0.047626
Epithelial cell signaling in Helicobacter pylori infection	0.170104	0.161868	0.011536	0.049398
Nicotinate and nicotinamide metabolism	1.24113	1.17763	0.013054	0.0545
Aminobenzoate degradation	0.059066	0.084182	0.013457	0.054813
Purine metabolism	0.916161	0.884165	0.013877	0.055178
beta-Alanine metabolism	0.298021	0.478914	0.023467	0.089569
Lysine degradation	0.119982	0.151554	0.023599	0.089569
Photosynthesis - antenna proteins	1.3e-05	0.000325	0.027312	0.101358
D-Glutamine and D-glutamate metabolism	2.32285	2.22632	0.029547	0.107268
Chlorocyclohexane and chlorobenzene degradation	0.03071	0.047609	0.031221	0.110934
Folate biosynthesis	1.41444	1.21619	0.036741	0.127828
Peptidoglycan biosynthesis	2.07864	1.99215	0.038757	0.13209
Ribosome	1.71941	1.64778	0.043071	0.143857
HADA_4m vs LS
KEGG level3	LS(%)	HADA_4m(%)	p value	FDR
mRNA surveillance pathway	1.5e-05	9.1e-05	4.4e-05	0.007348
Non-homologous end-joining	0.002173	0.008581	0.000297	0.020764
Caprolactam degradation	0.004871	0.013856	0.000373	0.020764
Toxoplasmosis	7.9e-05	0.000606	0.000548	0.022879
Polycyclic aromatic hydrocarbon degradation	4.6e-05	0.001285	0.00102	0.034068
Phenylalanine, tyrosine and tryptophan biosynthesis	1.41954	1.36085	0.002049	0.05703
Metabolism of xenobiotics by cytochrome P450	0	0.033343	0.003058	0.067078
Sulfur metabolism	0.847918	0.800982	0.003678	0.067078
Drug metabolism - other enzymes	0.52913	1.01398	0.003783	0.067078
Carotenoid biosynthesis	0.0007	0.002714	0.004171	0.067078
Systemic lupus erythematosus	0	3e-06	0.004613	0.067078
RNA degradation	0.661927	0.630418	0.005343	0.067078
Flavonoid biosynthesis	0.001577	0.003117	0.005678	0.067078
Pantothenate and CoA biosynthesis	1.97566	1.89348	0.005679	0.067078
Meiosis - yeast	1.7e-05	0.001082	0.006025	0.067078
Vibrio cholerae infection	4.5e-05	7e-05	0.006573	0.068401
Isoflavonoid biosynthesis	0	7e-05	0.006963	0.068401
Ethylbenzene degradation	0.001826	0.059394	0.008206	0.076133
Xylene degradation	0.016231	0.080773	0.009166	0.080564
Valine, leucine and isoleucine degradation	0.246327	0.294053	0.012141	0.101377
Hypertrophic cardiomyopathy (HCM)	1.3e-05	0.000136	0.020332	0.15111
Endocytosis	1.7e-05	2.5e-05	0.020781	0.15111
Riboflavin metabolism	1.07222	1.0056	0.022025	0.15111
Thiamine metabolism	1.87898	1.78436	0.023201	0.15111
Folate biosynthesis	1.41444	1.23567	0.024431	0.15111
Aminobenzoate degradation	0.059066	0.076691	0.024431	0.15111
Lipoic acid metabolism	0.422293	0.584925	0.024431	0.15111
Styrene degradation	0.043009	0.053659	0.026112	0.155739
Linoleic acid metabolism	0.178266	0.307877	0.027242	0.156876
Valine, leucine and isoleucine biosynthesis	2.40104	2.31623	0.028466	0.158461
Purine metabolism	0.916161	0.888267	0.031464	0.159606
Phagosome	0	1e-06	0.031522	0.159606
Polyketide sugar unit biosynthesis	0	0.12684	0.031539	0.159606
beta-Alanine metabolism	0.298021	0.452341	0.041766	0.205145
Nicotinate and nicotinamide metabolism	1.24113	1.18141	0.046312	0.220974
HADA_4m vs CD
KEGG level3	CD(%)	HADA_4m(%)	p value	FDR
Arginine and proline metabolism	0.812569	0.76162	7e-06	0.001169
Fluorobenzoate degradation	0	0.007844	1.4e-05	0.001169
Linoleic acid metabolism	0.098992	0.307877	0.000202	0.008584
Vibrio cholerae infection	5.5e-05	7e-05	0.00023	0.008584
Toxoplasmosis	6.4e-05	0.000606	0.000257	0.008584
Polycyclic aromatic hydrocarbon degradation	8.6e-05	0.001285	0.000381	0.00874
Pentose and glucuronate interconversions	0.935356	0.796886	0.000413	0.00874
Toluene degradation	0.035727	0.175039	0.000433	0.00874
Betalain biosynthesis	0	0.001422	0.000471	0.00874
Metabolism of xenobiotics by cytochrome P450	0	0.033343	0.0008	0.012145
Ethylbenzene degradation	0	0.059394	0.0008	0.012145
Chloroalkane and chloroalkene degradation	0.114544	0.293185	0.001038	0.012787
Bisphenol degradation	0.032217	0.192017	0.001061	0.012787
Xylene degradation	0.011649	0.080773	0.001072	0.012787
Thiamine metabolism	1.92681	1.78436	0.001151	0.012814
Caprolactam degradation	0.005904	0.013856	0.001819	0.018986
Meiosis - yeast	3.5e-05	0.001082	0.001949	0.019146
Calcium signaling pathway	0.00029	2.5e-05	0.00346	0.032101
Shigellosis	0.002133	0.004857	0.004322	0.037658
Limonene and pinene degradation	0.00795	0.043868	0.00451	0.037658
Bacterial invasion of epithelial cells	0.002401	0.005168	0.005177	0.040179
Systemic lupus erythematosus	0	3e-06	0.005293	0.040179
Hypertrophic cardiomyopathy (HCM)	0.000131	0.000136	0.00775	0.054289
Isoflavonoid biosynthesis	1e-06	7e-05	0.007802	0.054289
ECM-receptor interaction	1e-06	4e-06	0.008546	0.05471
Starch and sucrose metabolism	1.1742	1.08469	0.009173	0.05471
Galactose metabolism	1.19988	1.05762	0.009173	0.05471
Histidine metabolism	1.32344	1.27067	0.009173	0.05471
Styrene degradation	0.025745	0.053659	0.010137	0.058375
Flavonoid biosynthesis	0.001764	0.003117	0.012487	0.062601
Pentose phosphate pathway	1.77986	1.71086	0.012784	0.062601
Sphingolipid metabolism	0.520681	0.418768	0.014024	0.062601
Phagosome	0	1e-06	0.014283	0.062601
Polyketide sugar unit biosynthesis	0	0.12684	0.014291	0.062601
Retinol metabolism	0	0.007015	0.014291	0.062601
Carotenoid biosynthesis	0.00083	0.002714	0.014682	0.062601
Glyoxylate and dicarboxylate metabolism	0.744969	0.697659	0.014683	0.062601
Steroid biosynthesis	0.002131	0.010578	0.014683	0.062601
Drug metabolism - other enzymes	0.518736	1.01398	0.014825	0.062601
Amino sugar and nucleotide sugar metabolism	1.14971	1.10478	0.015369	0.062601
Fructose and mannose metabolism	1.14875	1.06141	0.015369	0.062601
RNA transport	0.05775	0.053562	0.016084	0.063953
Amoebiasis	0.005302	0.003881	0.016827	0.065351
Alanine, aspartate and glutamate metabolism	1.87952	1.81786	0.021951	0.083314
Photosynthesis - antenna proteins	2e-05	0.000171	0.026513	0.098393
Streptomycin biosynthesis	1.68152	1.60186	0.034924	0.126789
Nitrogen metabolism	0.626149	0.604585	0.039436	0.140124
Porphyrin and chlorophyll metabolism	0.777126	0.729969	0.048053	0.167184

## Sheet: Table S2
Table S2 Basic Characteristics of Differentially Expressed Metabolites in Plasma Metabolome Amongst Various Comparison Groups
Name	Ratio(LS-vs-CD)	Ratio(HADA-1w-vs-LS)	Ratio(HADA-1m-vs-LS)	Ratio(HADA-4m-vs-LS)	Ratio(HADA-4m-vs-CD)	Pvalue(LS-vs-CD)	Pvalue(HADA-1w-vs-LS)	Pvalue(HADA-1m-vs-LS)	Pvalue(HADA-4m-vs-LS)	Pvalue(HADA-4m-vs-CD)	VIP(HADA-1m-vs-LS)	VIP(LS-vs-CD)	VIP(HADA-1w-vs-LS)	VIP(HADA-1m-vs-LS)	VIP(HADA-4m-vs-LS)	VIP(HADA-4m-vs-CD)
L-Threonic acid	1.34306	0.876507	0.791105	0.74114	0.995396	8.54e-06	0.0242723	0.000226	3.95e-06	0.658677	1.03713	1.18358	0.767864	1.03713	1.28358	0.00862547
L-arginine	0.511057	2.01603	2.15715	1.99213	1.01809	2.86e-07	2.29e-07	1.5e-08	1.65e-07	0.935513	2.47311	2.04199	2.50839	2.47311	2.31873	0.0506688
alpha-D-Glucose	0.831641	1.21955	1.20274	1.19887	0.997032	8.59e-05	6.66e-07	2.77e-06	1.13e-05	0.946524	1.07266	1.03197	1.31897	1.07266	0.993672	0.0407699
D-Psicose	0.831641	1.21955	1.20274	1.19887	0.997032	8.59e-05	6.66e-07	2.77e-06	1.13e-05	0.946524	1.07266	1.03197	1.31897	1.07266	0.993672	0.0407699
Creatine	0.630723	1.06631	1.0441	1.2271	0.773961	0.000852	0.54936	0.825611	0.257814	0.0115444	0.0958751	1.50106	0.330322	0.0958751	0.550343	1.36989
L-Threonine	0.825656	1.33672	1.2464	1.24935	1.03153	0.0124245	4.12e-05	0.000544	0.0102491	0.903415	1.0232	0.812718	1.44477	1.0232	0.912146	0.0453845
Proline betaine	0.257159	2.21412	1.61502	3.83436	0.986042	5.32e-05	0.0243431	0.0243895	0.00163937	0.219187	1.20769	2.65787	1.63993	1.20769	1.79564	1.0126
N-Acetylvaline	0.879839	1.39767	1.38742	1.49421	1.31467	0.170227	0.00923579	0.0126392	0.00375782	0.0321689	1.17256	0.690845	1.43853	1.17256	1.39361	1.21709
O-ACETYLCARNITINE	4.3181	0.498479	0.504514	0.225662	0.97443	1.61e-06	0.000263	2.15e-05	8.07e-08	0.503855	2.55753	3.3708	2.534	2.55753	3.2911	0.433788
Pyruvic acid	1.17873	0.683779	0.724609	0.777707	0.916709	0.0416439	4.12e-06	5.62e-05	0.000946	0.128055	1.3157	0.694647	1.7165	1.3157	1.03868	0.593141
L-Histidine	0.889955	1.27334	1.33221	1.16532	1.03708	0.135918	0.0310088	0.00108586	0.0987314	0.816552	1.15762	0.61596	0.844282	1.15762	0.598829	0.185952
Guanine	1.4057	0.780851	0.722035	0.72071	1.0131	0.000509	0.000115	3.34e-05	1.94e-07	0.614623	1.34306	1.27968	1.31654	1.34306	1.47514	0.2964
Dimethyl sulfone	0.513203	1.4943	1.70757	1.91064	0.980548	3.72e-05	0.00121917	0.000198	1.33e-05	0.833993	1.68736	1.93257	1.6937	1.68736	2.00572	0.118509
Asymmetric dimethylarginine	0.715135	1.43855	1.31469	1.50964	1.0796	0.120504	0.000747	0.0421376	0.00024	0.465783	0.683198	0.861959	1.3083	0.683198	1.0961	0.557735
5-Acetylamino-6-amino-3-methyluracil	0.479198	2.0837	1.77751	1.93569	0.927576	3.19e-05	0.000414	0.00670061	0.0025005	0.0806991	1.51661	2.28171	2.19192	1.51661	1.72211	0.995645
Allopurinol	2.32126	0.559641	0.293982	0.431901	1.00255	2.98e-06	2.72e-05	1.56e-10	1.06e-06	0.214205	3.06122	2.15823	2.21225	3.06122	2.36162	0.595582
4-Guanidinobutanoic acid	1.11054	0.749138	0.974734	0.927554	1.03009	0.267338	0.00280497	0.834672	0.37091	0.720755	0.0670494	0.450031	1.19737	0.0670494	0.37428	0.101983
Phosphoric acid	0.676246	1.52948	1.55734	1.84881	1.25025	1.69e-05	4.53e-05	0.000334	1.04e-08	0.0526492	1.23981	1.47987	1.59592	1.23981	1.97579	0.868793
Pyroglutamic acid	0.655927	1.45135	1.44066	1.53528	1.00703	0.000105	0.000315	0.000207	2.48e-05	0.917245	1.3845	1.47669	1.56382	1.3845	1.62867	0.110133
Hypoxanthine	1.48491	0.835085	0.454708	0.599645	0.890418	0.0116308	0.0219703	2.64e-06	0.000357	0.0482964	2.22567	1.10243	1.20898	2.22567	1.69302	1.15375
Cotinine	35.6814	1.57886	1.66667	1.90874	68.1064	0.0113672	0.515359	0.88427	0.904997	0.00478617	0.0446635	2.33748	0.411579	0.0446635	0.0681983	2.79486
L-Leucine	0.843413	1.23454	1.24761	1.24842	1.05293	0.0224135	0.00107419	0.000276	0.000415	0.323941	1.0687	0.666206	1.05637	1.0687	1.07277	0.42506
N1-Methyl-2-pyridone-5-carboxamide	0.821387	1.02577	0.921286	0.828139	0.680222	0.278429	0.527574	0.212807	0.0235205	0.00325293	0.588884	0.573202	0.493919	0.588884	1.07983	2.09595
1-Methylxanthine	1.54936	0.777157	0.9782	0.714026	1.10629	0.464996	0.481575	0.753378	0.0317882	0.122905	0.293424	0.615423	0.714836	0.293424	1.53931	1.79673
Hippurate	0.419505	2.27158	1.67709	1.4689	0.61621	0.0122575	0.000828	0.0126444	0.0628252	0.204388	1.3159	1.64154	2.03596	1.3159	0.969561	1.05932
Theobromine	0.528282	1.25277	1.25878	0.63235	0.334059	0.336283	0.84773	0.81897	0.145899	0.00922039	0.135673	0.901091	0.0705046	0.135673	1.1586	2.96858
3,4-dihydroxyphenylacetic acid	0.676777	3.32496	2.3202	2.33987	1.58357	0.236783	0.00014	0.00116446	0.0211299	0.254769	2.34201	0.878749	3.14242	2.34201	1.61827	0.850223
Mandelate	0.607348	1.23483	0.498181	0.347529	0.211071	0.391184	0.42086	0.0486724	0.00564874	0.000451	1.39814	0.728294	0.605104	1.39814	1.8458	3.51204
N-(3-acetamidopropyl)pyrrolidin-2-one	1.20362	0.781917	0.7693	0.789406	0.950149	0.0818506	0.012831	0.00834239	0.0145773	0.580032	1.00247	0.75837	1.09224	1.00247	0.839067	0.169936
4-Trimethylammoniobutanoic acid	1.02077	1.34039	1.13224	1.24647	1.27236	0.742908	0.00554936	0.109241	0.0245077	0.0173479	0.550983	0.126066	1.18082	0.550983	0.78557	1.28028
4-Methylcatechol 2-sulfate	0.397297	2.21011	2.22129	1.80528	0.717232	0.000309	0.000194	3.3e-05	0.00139393	0.187731	2.14693	2.15598	2.20681	2.14693	1.68776	1.01412
3-Hydroxyhippuric acid	0.673067	3.29945	4.98607	2.41405	1.62482	0.191263	3.57e-05	0.000578	0.00969446	0.204842	1.98821	0.788457	2.48069	1.98821	1.4836	0.979635
5'-methylthioadenosine	0.890658	0.930303	1.13804	1.1392	1.01464	0.209386	0.895197	0.143482	0.0775604	0.581276	0.647382	0.530197	0.0502661	0.647382	0.709828	0.333204
Picolinoylglycine	0.76126	1.32129	1.02841	0.869325	0.661782	0.238226	0.0598276	0.645164	0.990853	0.0862793	0.248397	0.707307	1.21948	0.248397	0.0805762	1.16939
Indole-3-acrylic acid	0.794387	1.01718	0.791609	0.497585	0.395275	0.35302	0.700297	0.314407	0.00582196	0.000373	0.530123	0.691541	0.375256	0.530123	1.4117	2.76745
Theophylline	3.07163	0.287539	0.240869	0.22075	0.678063	0.801616	0.833497	0.45626	0.0369456	0.037285	0.683997	0.227954	0.437566	0.683997	1.88579	2.68402
4-Methylcatechol 1-sulfate	0.915242	1.46103	1.33438	1.23402	1.12943	0.103597	0.0411927	0.0351066	0.0520536	0.731371	1.6095	1.34297	1.83884	1.6095	1.521	0.075353
2-quinolinecarboxylic acid	0.937707	1.46425	1.39723	1.36931	1.28401	0.434887	0.0185952	0.0693851	0.0585804	0.224069	0.843404	0.369933	1.28041	0.843404	0.836612	0.613473
4-Hydroxybenzaldehyde	0.486438	2.0233	1.51268	1.33825	0.650973	0.0059493	0.00046	0.0130117	0.0774997	0.104847	1.15373	1.56416	1.89819	1.15373	0.787156	1.22683
p-Cresylsulfate	0.646429	1.98684	1.89031	2.11077	1.36446	0.197256	0.0111549	0.00682721	0.0011512	0.0580844	1.8069	0.929457	2.04078	1.8069	2.20284	1.52952
1H-Indole-2,3-dione	0.701358	1.32358	1.1003	1.23538	0.866446	0.0307055	0.0345761	0.333866	0.0815965	0.398269	0.41392	1.03316	1.07257	0.41392	0.80885	0.583294
Resorcinol monoacetate	0.611433	1.32068	1.47367	1.48832	0.910006	6.52e-09	4.1e-05	6.7e-08	1.55e-08	0.145033	1.56881	1.89747	1.3736	1.56881	1.62258	0.611918
4-vinylphenol sulfate	0.778251	2.21035	1.3178	1.44111	1.12155	0.508175	8.92e-05	0.0646994	0.0726452	0.293308	1.06106	0.36117	2.59919	1.06106	1.09284	0.762039
3-Hydroxyoctanoic acid	1.26763	0.627919	0.528038	0.55732	0.706474	0.232785	0.00437107	0.000155	0.00033	0.00103669	1.67756	0.406676	1.37586	1.67756	1.57553	1.71519
Indole-3-acetic acid	1.10817	1.44466	1.47436	1.17405	1.30105	0.88132	0.0819361	0.0518424	0.444159	0.277643	0.897962	0.058197	0.992811	0.897962	0.303209	0.512828
Phloroglucinol	1.25636	1.30979	1.07798	1.0692	1.3433	0.446008	0.0649837	0.23821	0.218621	0.00319307	0.511225	0.260657	0.865971	0.511225	0.525225	1.29104
Vanillic acid	0.659389	3.16622	2.36651	2.37751	1.5677	0.190857	7.23e-05	0.000744	0.0188448	0.291483	2.31995	0.949977	3.13348	2.31995	1.56779	0.736664
5-Hydroxyindoleacetic acid	0.721894	1.35949	1.3337	1.27423	0.919858	0.00380497	0.114772	0.264837	0.00641275	0.462084	0.479626	1.23525	0.751657	0.479626	1.05632	0.336512
Heptanoic acid	1.34446	0.74531	0.745339	0.801945	1.07818	0.000877	0.0014445	0.00104136	0.00653728	0.273019	1.10378	0.924089	1.2332	1.10378	0.872631	0.471781
Cortisone	0.87975	1.36794	1.28373	1.20627	1.06122	0.111351	8.94e-07	0.000205	0.013882	0.468934	1.0774	0.450442	1.63751	1.0774	0.622515	0.30568
Valproic acid	2.72741	0.390428	0.220185	0.273281	0.745349	0.0348535	0.00587545	0.000198	0.00218628	0.254045	2.35836	1.38138	1.99104	2.35836	1.9096	0.740529
2,4,7-Decatrienoic acid	1.24458	0.598558	0.613014	0.624165	0.776823	0.130465	0.000203	0.000442	0.000368	0.0347287	1.4838	0.728753	1.77086	1.4838	1.53071	1.17953
2-Hydroxydecanoate	1.55335	0.467532	0.395409	0.475251	0.738232	0.068245	0.000549	4.69e-05	0.000468	0.0367421	2.09208	0.905011	1.94376	2.09208	1.73162	1.21611
10-Hydroxydecanoic acid	0.723271	1.07915	1.04195	1.3927	1.0073	0.0091734	0.457843	0.599882	0.0244644	0.688959	0.23289	1.0776	0.368003	0.23289	0.806498	0.352657
L-Thyroxine	0.92532	0.849052	0.935145	0.961665	0.889848	0.134381	0.00222418	0.139121	0.367619	0.0144948	0.376135	0.418469	0.900802	0.376135	0.228462	0.859183
3-Decenoic acid	2.33204	0.409137	0.280486	0.322317	0.751655	0.00236568	0.000109	2.57e-06	2.09e-05	0.210073	2.59212	1.7656	2.42434	2.59212	2.33587	0.764669
Glycohyocholic acid	0.745891	1.91597	2.90212	2.7496	2.0509	0.489787	0.00727084	0.0079358	0.000576	0.0126715	1.67922	0.554084	2.07629	1.67922	2.11298	2.0428
Palmitic acid	1.18114	1.20738	1.17174	1.00428	1.18619	0.0335938	0.548122	0.547433	0.442275	0.225471	0.278146	0.745774	0.310768	0.278146	0.208251	0.579588
ibuprofen	1.65154	0.485484	0.460234	0.45395	0.749715	0.0492817	0.00134687	0.000498	0.000456	0.00136663	1.71391	0.973663	1.78282	1.71391	1.80084	1.54417
Perillic acid	1.1963	0.661836	0.661399	0.731443	0.875022	0.606249	0.0289965	0.0667241	0.0453004	0.0651983	0.86641	0.20513	1.134	0.86641	0.997732	0.880913
Glycohyodeoxycholic acid	0.372071	4.00735	3.39885	5.30641	1.97436	0.048301	5.38e-06	4.74e-06	2.34e-07	0.00706521	2.94924	1.47337	3.52416	2.94924	3.42669	2.4946
12-Ketodeoxycholic acid	0.802126	1.55367	2.00003	2.30213	1.8466	0.140073	0.000626	0.000348	6.84e-07	0.000764	1.31934	0.444977	1.42241	1.31934	1.85095	1.83764
Hyodeoxycholic acid	0.798728	1.77586	3.9225	4.05435	3.23833	0.279624	0.0560716	0.0148923	0.000523	0.00827528	1.35583	0.502493	1.32584	1.35583	2.00406	1.80605
Cholic acid	0.769426	2.13768	5.79644	5.88173	4.52555	0.267831	0.0406821	0.0173039	0.000384	0.00727154	1.40521	0.533991	1.50108	1.40521	2.1628	2.03292
Glycochenodeoxycholic acid	0.342986	1.99213	2.87914	3.33324	1.14325	0.0162796	0.00292567	5.76e-05	3.76e-06	0.14778	2.51812	1.83313	2.14719	2.51812	2.91043	1.25506
Retinoate	0.649652	1.07667	0.874234	0.817317	0.530971	0.226158	0.963894	0.797744	0.192623	0.0147839	0.173903	0.811072	0.0606708	0.173903	0.711156	1.91186
Chenodeoxycholic acid	0.650459	1.66212	2.65243	2.43519	1.58399	0.0802905	0.0975529	0.0073282	0.0132444	0.405758	1.91789	1.17149	1.36384	1.91789	1.84069	0.736463
3beta-Deoxycholic acid	0.863462	1.69544	1.9522	1.97198	1.70273	0.335306	0.0108312	0.00343654	0.00188305	0.0122441	1.574	0.430472	1.65788	1.574	1.73612	1.67326
Deoxycholic acid	0.869688	1.90683	2.30004	2.38692	2.07587	0.689712	0.00562599	0.00174845	0.00105182	0.00539316	1.71681	0.0641541	1.84066	1.71681	1.84546	2.12987
1-Oleoyl-rac-glycerol	1.25809	0.715776	0.87559	0.844656	1.06265	0.235005	0.0455589	0.551613	0.159525	0.788481	0.287304	0.544661	1.08893	0.287304	0.666338	0.189239
D-(+)-Arabitol	1.45388	0.784947	0.72779	0.726936	1.05687	7.43e-12	8.57e-08	1.55e-10	1.21e-10	0.181243	1.5343	1.74069	1.49801	1.5343	1.55442	0.493547
D-(+)-Xylose	1.21044	0.917278	0.882034	0.879756	1.06489	8.93e-09	0.00167477	3.67e-05	7.41e-05	0.0969151	0.780862	1.10084	0.654856	0.780862	0.77053	0.540076
DL-Lactic Acid	1.03831	0.854657	0.93715	1.05328	1.09363	0.639978	0.0825083	0.442148	0.559719	0.278558	0.269088	0.140206	0.703412	0.269088	0.235737	0.587829
Ascorbic acid	1.29608	0.854833	0.786949	0.795061	1.03046	1.83e-09	1.29e-05	2.46e-09	7.67e-09	0.368583	1.29261	1.33498	1.08235	1.29261	1.26293	0.326935
Valine	0.814828	1.2234	1.42373	1.33531	1.08804	0.00227298	0.0135864	6.29e-07	6e-05	0.253867	1.49444	0.905271	0.824648	1.49444	1.22053	0.410572
4-Hydroxybutyric acid (GHB)	1.08395	0.604629	0.487414	0.565715	0.613206	0.861647	0.0222326	0.00143856	0.00516692	0.0018295	1.59621	0.0581274	1.30917	1.59621	1.38847	1.82772
5-Aminovaleric acid	0.728198	1.33928	1.34669	1.37424	1.00072	7.97e-06	3.08e-05	5.76e-06	2.43e-06	0.980169	1.3352	1.33993	1.3931	1.3352	1.44803	0.0186129
Methionine	2.47299	0.50809	0.890613	0.398217	0.984785	0.553985	0.951634	0.532683	0.313381	0.61836	0.368747	0.847639	0.200118	0.368747	1.01407	0.778942
N-Acetyl-L-methionine	0.833105	1.453	1.36639	1.34147	1.11758	0.15638	8.13e-05	0.000965	0.00332616	0.25612	1.08365	0.484644	1.49804	1.08365	0.96172	0.47918
L-threo-3-Phenylserine	1.23248	1.03006	0.948634	0.837522	1.03223	0.0410553	0.814919	0.710066	0.0586443	0.558838	0.178202	0.871724	0.0762611	0.178202	0.650787	0.321803
2-Piperidinone	0.714646	1.49289	1.56943	1.49494	1.06836	0.00876801	0.00180783	0.000483	0.00202705	0.733136	1.34957	1.17477	1.4331	1.34957	1.26216	0.0854049
3-Hydroxyvaleric acid	1.67239	0.712501	0.673849	0.946246	1.58249	6.8e-05	0.000145	3.88e-05	0.134277	0.00457786	1.45854	1.88991	1.50318	1.45854	0.544928	1.87099
2-Methyl-3-hydroxybutyric acid	1.305	0.919155	0.906066	1.33126	1.73729	0.0949469	0.367572	0.311442	0.502772	0.0241122	0.494301	1.11094	0.552033	0.494301	0.350803	1.71496
Levulinic acid	0.777546	0.893295	1.01376	1.14174	0.887752	0.00981228	0.154184	0.72449	0.09724	0.153398	0.13276	0.852952	0.660857	0.13276	0.598808	0.568042
Picolinic acid	0.0189308	1.87556	3.20334	1.15305	0.0218281	0.00523137	0.000393	0.00221852	0.0431132	0.0487625	2.00331	2.70753	2.63957	2.00331	1.36008	2.76243
d-Ribono-1,4-lactone	0.606461	3.52732	2.80146	2.26229	1.37199	0.0581634	3.02e-05	0.000119	0.026432	0.644117	2.63862	1.26877	3.23494	2.63862	1.43701	0.160669
Methyl acetoacetate	0.64242	3.07563	2.49936	2.0737	1.33219	0.0633458	1.1e-05	4.48e-05	0.0147409	0.513975	2.44973	1.10702	2.97482	2.44973	1.39909	0.302219
Mono(2-ethylhexyl) phthalate (MEHP)	0.615782	1.37199	1.57465	1.59163	0.980097	2.95e-05	0.0689656	0.0164273	0.000284	0.588543	0.919401	1.5864	0.901988	0.919401	1.28403	0.279255
DL-	0.52901	1.69697	1.86497	1.96995	1.04212	3.82e-06	0.000915	7.72e-06	1.45e-07	0.710071	1.67399	1.78906	1.53075	1.67399	1.94427	0.268443
(+/-)9(10)-EpOME	1.14444	0.757814	0.701175	1.13717	1.30142	0.153288	0.024607	0.00750432	0.867699	0.218276	1.21596	0.949065	1.1075	1.21596	0.112062	0.919203
12-Hydroxydodecanoic acid	0.765975	1.02039	1.05636	1.11453	0.853704	0.0219801	0.793367	0.56928	0.331259	0.12136	0.187124	0.753234	0.0991428	0.187124	0.338831	0.960459
11(Z)-Eicosenoic acid	1.57889	0.77588	0.544564	0.684267	1.08038	0.0859775	0.0791456	0.0176348	0.0829986	0.607043	1.444	1.27296	1.13644	1.444	0.93351	0.693674
D-a-Tocopherol	0.830808	0.744956	0.89203	1.04476	0.867995	0.138358	0.00578051	0.109864	0.954041	0.188172	0.721071	0.747633	1.3518	0.721071	0.0533866	0.831176
Salsolinol	2.14428	0.932972	0.819967	0.78809	1.68989	0.0896197	0.70768	0.820933	0.861758	0.0323656	0.133526	0.910859	0.222583	0.133526	0.121495	1.49472
Aniline	1.03794	1.15784	1.12049	0.983105	1.02041	0.375103	0.0189247	0.0952069	0.586137	0.532961	0.466027	0.274842	0.701639	0.466027	0.118163	0.299223
3-Hydroxyanthranilic acid	0.0177813	4.03713	5.34944	2.98033	0.0529941	0.00028	1.5e-08	5.41e-06	4.07e-05	0.0195489	2.3461	3.30854	3.02241	2.3461	1.85969	3.06975
7-Methylguanosine	1.13961	1.32249	1.0909	1.09586	1.24885	0.303374	0.0060032	0.47395	0.286778	0.0223691	0.305517	0.288306	1.23808	0.305517	0.435277	1.18421
Azelaic acid	0.539083	1.17989	1.20956	1.15096	0.620461	0.0146857	0.0240556	0.141933	0.152864	0.0708106	0.569908	1.33906	0.832627	0.569908	0.493466	1.23484
Hydroquinone	0.494365	1.71605	1.6009	1.49237	0.737776	0.000355	0.00358381	0.00133872	0.00785525	0.0760959	1.54752	1.96685	1.64168	1.54752	1.36252	1.14661
Catechol	0.461703	1.79542	1.64338	1.54755	0.71451	0.000368	0.00311937	0.00234943	0.00894625	0.0718367	1.58266	2.10654	1.79233	1.58266	1.45185	1.22898
3-(2-hydroxyphenyl)propanoate	0.49592	1.26624	1.07062	0.980953	0.486475	0.0536779	0.651052	0.40686	0.843868	0.0412533	0.467606	1.3624	0.273354	0.467606	0.214292	1.90143
Perillartine	1.06788	0.827325	0.745148	0.833441	0.890013	0.34308	0.0362491	0.00188101	0.0345867	0.481505	1.16975	0.352601	0.82182	1.16975	0.731112	0.345816
4-Aminobenzoic acid	0.475977	2.00544	1.48976	1.71706	0.81728	0.0327607	0.0011241	0.0897596	0.00105456	0.943995	0.75498	1.26876	1.74177	0.75498	1.39711	0.00580017
DL-Arginine	0.67507	1.34671	1.43271	1.56302	1.05515	0.00057	0.0804366	0.0120398	0.000103	0.704699	0.904631	1.30718	0.847737	0.904631	1.38711	0.243373
Salicylic acid	0.696987	2.13393	2.97092	1.8129	1.26357	0.140603	0.000377	0.000713	0.0103508	0.389748	1.57345	0.705046	1.65381	1.57345	1.1163	0.550007
Hydroxykynurenine	1.64255	1.98939	1.35079	1.41673	2.32705	0.949451	0.071767	0.194343	0.151252	0.0956569	0.948978	0.0647912	1.72783	0.948978	1.02838	1.46166
4- Carboxyphenylglycine	3.2566	1.53473	1.11811	1.26932	4.13367	0.684903	0.0840194	0.290953	0.0964121	0.0154191	0.762149	0.197691	1.62554	0.762149	1.20885	2.04071
3-Indoxyl sulphate	0.567527	1.82611	2.13366	1.59516	0.905294	0.446746	0.044504	0.0484313	0.0591849	0.391742	1.3167	0.423384	1.56645	1.3167	1.18179	0.735472
2,5-Dihydroxybenzaldehyde	0.169341	2.60445	10.8605	3.287	0.556625	0.00138128	0.216506	0.00870213	0.000937	0.495763	1.9284	2.46808	0.924179	1.9284	2.10555	0.885734
Pyridoxine	1.39496	1.95408	2.628	1.45108	2.0242	0.287375	0.00356524	0.00104724	0.00434233	0.0231923	2.48948	0.83605	2.53159	2.48948	2.03111	1.9498
3-Hydroxyphenylacetic acid	0.301978	2.08055	1.2759	1.12479	0.339661	0.0028077	0.00405847	0.00617166	0.0336079	0.078491	1.94192	2.21204	2.19397	1.94192	1.48278	1.70915
Dihydroferulic acid	0.398995	1.71593	2.98832	1.62795	0.649545	0.255658	0.00370903	0.00303856	0.0900134	0.85926	1.56366	0.579816	1.68049	1.56366	0.79357	0.093222
lenticin	0.830184	1.0245	0.780004	0.516409	0.428714	0.448042	0.835914	0.217274	0.00251882	0.000278	0.632612	0.5646	0.244242	0.632612	1.52147	2.73788
2-Anisic acid	0.0241749	3.6911	5.06284	1.91116	0.0462023	0.0422399	0.00101198	0.000553	0.0538752	0.197324	1.92714	1.87766	1.89418	1.92714	0.985544	1.69112
2,3-Dihydroxybenzoic acid	0.603644	2.15173	2.24069	1.74945	1.05605	0.0021745	4.82e-05	0.000204	0.00111295	0.977488	1.57069	1.38463	1.94988	1.57069	1.26761	0.0722301
Cyclamic acid	0.891198	11.4051	2.60378	1.85412	1.65239	0.869371	4.73e-05	0.553501	0.790642	0.926462	0.388874	0.0369612	4.21599	0.388874	0.0100067	0.0526965
3-Hydroxybenzoic acid	0.32342	5.24648	1.74601	4.22683	1.36704	0.0520729	0.0378634	0.0435075	0.0103136	0.690261	1.07155	1.27975	1.39687	1.07155	1.55861	0.462231
Norepinephrine	2.08364	1.76771	1.22595	1.43233	2.98444	0.838086	0.0659537	0.122791	0.122537	0.0605225	1.27194	0.0311886	1.94373	1.27194	1.30002	1.89895
N-Phenylacetylglutamine	1.08798	1.52709	1.11808	1.29286	1.40661	0.868631	0.0281106	0.277765	0.057942	0.0312806	0.607469	0.0298181	1.55275	0.607469	1.07068	1.56276
Vanillin	0.139219	2.26081	2.45952	1.67297	0.232909	0.0126063	0.0950841	0.0178974	0.431593	0.0426979	1.26957	1.88717	0.950152	1.26957	0.559538	2.10076
4-Methylphenol	0.732502	2.12921	2.24724	2.438	1.78584	0.233872	0.0173399	0.00602829	0.000896	0.0155522	2.1558	0.954176	2.26643	2.1558	2.661	2.21521
Isoferulic acid	0.0228173	1.53224	2.4131	1.40782	0.0321226	0.0128432	0.0063025	0.00231636	0.00987366	0.0807639	1.45081	2.19244	1.44004	1.45081	1.09105	2.20213
Phenylacetylglycine	0.450612	1.4207	1.09326	1.07736	0.485472	0.0101425	0.035054	0.215649	0.586658	0.0187387	0.630807	1.53456	1.22958	0.630807	0.367195	1.92367
Cinnamyl alcohol	0.0458833	8.62607	255.553	130.913	6.00671	0.193448	0.608531	8.33e-24	4.86e-07	0.000119	6.97739	0.904499	0.276525	6.97739	3.91454	4.68636
Homovanillic acid	0.432459	1.78429	3.40444	1.92909	0.834254	0.00690589	0.00953024	0.000882	0.0074788	0.624024	2.11559	1.92912	1.77288	2.11559	1.6574	0.37957
D-(+)-Camphor	1.25949	2.19032	1.75259	1.10735	1.39468	0.157088	4.52e-05	0.00486444	0.579233	0.0211576	1.15684	0.755103	1.92465	1.15684	0.165307	1.12027
4-Toluic acid	0.590536	1.89924	2.10258	2.11943	1.2516	0.156047	0.0376621	0.0166391	0.0544508	0.630703	1.78722	1.15625	1.6182	1.78722	1.47777	0.365399
8-Hydroxyquinoline	2.43014	1.27175	0.851661	1.05799	2.57107	0.630599	0.121536	0.212888	0.0760516	0.00237785	0.865912	0.077765	1.28047	0.865912	1.15368	2.0255
D-(-)-Glutamine	2.19986	0.423329	0.340398	0.278817	0.613359	0.0942519	0.0496325	0.00953132	0.000359	0.0214645	1.53535	0.944397	1.28783	1.53535	2.27126	1.73618
4-Hydroxy-6-methyl-2-pyrone	1.38095	2.24487	1.86441	2.71899	3.75479	0.740087	0.00062	0.00204952	0.0422371	0.0101537	2.2543	0.464652	3.04611	2.2543	1.34797	2.45317
Citral	0.477183	1.47848	1.33254	1.58879	0.758143	0.00384176	0.00964834	0.0108225	0.0246961	0.183237	0.836524	1.25062	1.03565	0.836524	0.807882	0.867147
Hexanoylcarnitine	3.35084	0.364704	0.227583	0.2391	0.801188	0.00387331	0.00486158	0.000104	0.000344	0.402765	2.39297	1.8107	1.96463	2.39297	2.25902	0.52875
DL-a-Aminocaprylic acid	1.1208	0.897512	0.72692	0.942386	1.05622	0.217995	0.172209	0.00102155	0.103663	0.553108	1.19109	0.508389	0.554373	1.19109	0.616102	0.379618
Monobenzyl phthalate	0.554553	0.928864	1.21861	1.42467	0.790056	0.027023	0.180216	0.303459	0.23829	0.169606	0.919727	2.09778	1.42912	0.919727	1.13339	1.33902
2-Hydroxycinnamic acid	0.187412	0.559978	1.11238	0.578985	0.108509	0.0483557	0.98741	0.212635	0.965304	0.0283378	0.876451	1.85617	0.129576	0.876451	0.125503	2.59172
4-Chlorophenol	0.983861	3.36198	0.778594	0.174997	0.172172	0.809073	0.289718	0.955215	0.356223	0.229242	0.108725	0.548963	0.975764	0.108725	0.356179	1.21171
Tyrosol	0.19424	1.64592	2.20315	1.62141	0.314942	0.0819257	0.0285951	0.0111443	0.0262795	0.739457	1.66565	1.66645	1.64206	1.66565	1.50967	0.596713
Daidzein	0.358127	2.53422	2.12661	2.60956	0.934554	0.00500144	0.00340852	0.0167074	0.037238	0.292357	1.86238	2.40551	2.58914	1.86238	1.62409	0.897882
Naringenin	0.364517	0.692089	2.6875	0.888636	0.323923	0.0388779	0.387237	0.535725	0.422126	0.101952	0.521811	1.7411	0.823973	0.521811	0.549259	1.81332
3,4-Dimethylbenzoic acid	0.353193	2.3701	1.39784	1.51605	0.535458	0.24452	0.0110106	0.162475	0.0963533	0.888406	0.822012	0.769405	1.683	0.822012	0.991519	0.0391278
Isoquinoline	1.11274	1.42715	1.44159	1.18058	1.31368	0.842956	0.100101	0.0604864	0.429079	0.244575	0.848231	0.0760423	0.9191	0.848231	0.302902	0.557609
Apigenin	0.256227	2.31641	2.73029	2.47939	0.635287	0.00326064	0.0355853	0.0715262	0.0507717	0.135845	1.42303	2.59396	1.90377	1.42303	1.47397	1.61205
1-Naphthol	2.59262	1.67634	1.09989	1.00886	2.61558	0.468795	0.0588604	0.192982	0.660411	0.124724	0.836622	0.649548	1.48879	0.836622	0.22757	1.10601
Hesperetin	0.882166	0.712678	0.20639	1.15526	1.01913	0.417092	0.553625	0.397521	0.467608	0.855975	0.681951	0.519034	0.679227	0.681951	0.487715	0.202463
Dantron	1.12737	3.54396	0.400171	6.36767	7.17876	0.731418	0.165638	0.792364	0.107914	0.204809	0.13348	0.340425	1.1013	0.13348	1.13251	1.28953
Eucalyptol	1.73904	3.26529	2.52381	1.93143	3.35884	0.0132295	0.000496	0.0245691	0.493581	0.00651433	1.22788	1.34522	2.02075	1.22788	0.25054	1.88884
3,4-Dimethoxycinnamic acid	0.246741	1.11542	0.792503	0.815812	0.201294	0.00232563	0.516727	0.608556	0.644007	0.00194724	0.326565	2.1821	0.349341	0.326565	0.3716	2.96331
TRIETHYL PHOSPHATE	1.16201	0.75637	0.916709	0.815456	0.947567	0.201256	0.00726277	0.34426	0.0534147	0.591223	0.439186	0.539032	1.12594	0.439186	0.7003	0.213163
4-tert-Amylphenol	1.14273	1.12578	0.737979	0.974184	1.11323	0.357942	0.617014	0.0148516	0.437687	0.883106	1.08331	0.442571	0.181129	1.08331	0.371019	0.0964671
Luteolin	0.0823275	1.58366	1.32192	0.883767	0.0727583	0.0426318	0.48132	0.299282	0.795132	0.0459818	0.809823	1.93649	0.51687	0.809823	0.0698531	2.42363
Tomatidine	3.84016	0.638604	0.772956	0.967688	3.71608	0.00566912	0.53542	0.415137	0.342607	0.021971	0.654754	2.11314	0.450504	0.654754	0.787166	2.03759
Stercobilin	6.11422	1.15014	0.534866	0.624256	3.81684	0.0809098	0.481393	0.491781	0.562049	0.00186132	0.63637	1.63366	0.824614	0.63637	0.529268	2.94289
Tetranor-PGDM	29.3622	2.81493	1.88873	1.0148	29.7968	0.000673	0.139511	0.229684	0.763654	4.87e-07	0.955314	2.67539	1.45689	0.955314	0.229662	4.34095
Indole-3-butyric acid	1.89465	1.15874	1.04184	0.928737	1.75963	0.00268248	0.772366	0.935144	0.522433	0.00676749	0.0411459	1.46557	0.11746	0.0411459	0.354215	1.48773
Thymol	0.789895	1.88376	0.986319	1.21551	0.960123	0.0227555	0.0455349	0.844963	0.162568	0.259505	0.180266	1.3383	1.45122	0.180266	0.945885	0.925592
Caprylic acid	2.90285	0.361775	0.196853	0.247027	0.717082	0.0383627	0.00561847	0.000121	0.0015747	0.170233	2.46836	1.39511	2.03911	2.46836	2.01445	0.918347
Cortisol	0.688131	1.92576	2.17631	2.10449	1.44816	0.0020494	5.42e-08	6.3e-10	1.64e-09	8.26e-05	2.54034	1.17901	2.4712	2.54034	2.43097	2.05125
Desoxycortone	0.747445	1.71722	1.93818	1.93474	1.44611	0.00442457	2.25e-07	2.74e-09	2.91e-09	1.03e-05	2.30397	1.01724	2.24056	2.30397	2.33036	2.18937
Diethyltoluamide	0.825847	1.5016	1.63704	1.23333	1.01854	0.0151564	5.83e-05	0.1167	0.00596492	0.826006	0.554951	0.965183	1.5242	0.554951	0.91404	0.129507
13,14-Dihydro-15-keto Prostaglandin A2	0.252851	0.353295	0.484255	0.304683	0.0770395	0.107953	0.0923703	0.291611	0.0448862	0.00200639	0.609777	1.56115	1.2555	0.609777	1.05496	3.49023
Syringic acid	5.96037	3.0473	2.91964	2.08705	12.4396	0.00250079	0.179436	0.209145	0.389985	9.33e-06	0.914336	2.27234	1.19936	0.914336	0.635126	4.00414
Decanoylcarnitine	2.79944	0.385019	0.244567	0.248947	0.69691	0.00690188	0.00167125	6.65e-05	0.000112	0.199575	2.46391	1.7648	2.21049	2.46391	2.41698	0.955657
Testosterone sulfate	0.68626	0.787267	0.836991	1.03591	0.710902	0.212657	0.0553893	0.14194	0.694802	0.133153	0.71572	0.465471	1.21195	0.71572	0.0406362	1.01447
7-hydroxy-1,4a-dimethyl-9-oxo-7-propan-2-yl-2,3,4,4b,5,6,10,10a-octahydrophenanthrene-1-carboxylic acid	0.2866	0.566623	1.81672	1.90671	0.546463	0.16142	0.349776	0.291464	0.711736	0.234815	0.795679	1.20172	0.608132	0.795679	0.335866	1.38563
Glycodeoxycholic acid	0.460208	1.60941	1.42545	1.30039	0.598451	0.0495707	0.0221853	0.0402975	0.0544825	0.361611	0.969395	1.27475	1.26324	0.969395	0.920239	0.788679
Glycoursodeoxycholic acid	0.755401	1.71365	1.44151	1.6084	1.21498	0.976142	0.00189412	0.01325	0.00584624	0.0626461	1.24907	0.0389653	1.87961	1.24907	1.48429	1.53146
Artemisinin	2.78021	0.258544	0.191348	0.209828	0.583367	0.0125274	0.000181	9.73e-06	1.71e-05	0.000167	2.76638	1.44377	2.57986	2.76638	2.74419	2.33623
Jasmonic acid	1.4152	0.502939	0.47172	0.494887	0.700366	0.111962	0.00076	0.000219	0.000457	0.0227185	1.81221	0.758598	1.8245	1.81221	1.72343	1.41417
Biliverdin	1.87333	0.718807	0.706123	0.51855	0.971417	1.26e-05	0.00428135	0.00097	2.06e-06	0.417425	1.43568	1.8343	1.40668	1.43568	2.06512	0.443123
Cafestol	0.430936	0.777711	1.96958	1.5564	0.670709	0.82733	0.156022	0.389455	0.869818	0.9255	0.692963	0.339486	0.861647	0.692963	0.212846	0.166036
N-Arachidonoyl-L-serine	2.73037	0.40188	0.339709	0.306416	0.836628	4.75e-05	3.4e-05	2.62e-06	4.63e-07	0.339268	2.52169	2.23302	2.50723	2.52169	2.71608	0.698863
Piperine	0.451763	0.880952	0.810465	1.76596	0.797796	0.0141509	0.69628	0.603537	0.264993	0.0997541	0.318346	1.84303	0.311164	0.318346	0.741581	1.79789
3-Hydroxybutyric acid	1.68541	0.411266	0.362705	0.437379	0.737161	0.0141494	1.99e-05	2e-06	3.14e-05	0.0588357	2.37901	1.22419	2.36188	2.37901	2.03192	1.1071
Lauroylcarnitine	3.14488	0.384335	0.257531	0.265203	0.834033	0.000563	0.00126502	1.88e-05	3.33e-05	0.34708	2.5791	2.00305	2.16192	2.5791	2.48325	0.726548
Decanoic acid	2.66852	0.397594	0.223112	0.276426	0.73765	0.0399967	0.00641819	0.000244	0.00241552	0.234699	2.34106	1.34247	1.97471	2.34106	1.90838	0.798766
Corticosterone	0.240266	1.06145	1.74817	1.64855	0.396091	0.0125424	0.998574	0.0151451	0.113394	0.162028	1.1761	1.69596	0.0923101	1.1761	0.714973	1.18039
3-Phosphoglyceric acid	1.83264	0.744243	0.711748	0.832991	1.52657	2.49e-06	0.00834235	0.00241122	0.102052	1.77e-05	1.13904	1.75283	1.11651	1.13904	0.550279	2.08066
Perfluorooctanoic acid	0.470727	0.914041	0.90374	0.867097	0.408165	0.000365	0.639028	0.632057	0.496436	6.69e-06	0.210851	1.67931	0.307392	0.210851	0.241582	3.0428
glycocholic acid	0.240924	2.74546	4.18319	4.49957	1.08405	0.0127582	0.00086	2.76e-05	1.78e-06	0.111796	2.82021	2.10668	2.57987	2.82021	3.41155	1.50634
Cannabidiolic acid	1.17443	1.39627	2.06562	0.977689	1.14823	0.580121	0.0142952	0.0297108	0.386584	0.741318	1.4332	0.417039	1.72434	1.4332	0.452115	0.12479
Sedanolide	1.40352	0.562055	0.670008	0.650152	0.912501	0.110377	0.00119573	0.0230147	0.0133903	0.314719	1.11599	0.815075	1.79948	1.11599	1.27066	0.677742
Perfluorooctanesulfonic acid	0.517896	1.04508	1.04222	1.05251	0.545088	0.037177	0.890647	0.751197	0.696726	0.0116734	0.210291	1.22012	0.128502	0.210291	0.137839	1.85423
Tetradecanedioic acid	1.7814	0.379965	0.343993	0.419796	0.747827	0.0154908	6.13e-05	1.21e-05	0.00015	0.178243	2.34825	1.34624	2.38621	2.34825	1.99178	0.799523
D-Sphingosine	2.70396	0.369221	0.241262	0.38527	1.04175	2.79e-05	6.71e-07	1.96e-09	7.28e-06	0.566256	3.28787	2.05225	3.09516	3.28787	2.32597	0.489753
Taurochenodeoxycholic acid	0.28911	0.929778	0.877016	0.99139	0.286621	2.06e-05	0.539788	0.373096	0.565102	1.14e-06	0.47487	2.39917	0.430946	0.47487	0.232009	3.65507
tauroursodeoxycholic acid	0.212549	1.76722	3.11716	3.70846	0.788231	0.000149	0.00255985	2.13e-05	1.39e-05	0.849162	2.98986	2.9082	2.40548	2.98986	3.09742	0.314846
Sphinganine	1.5754	0.582706	0.444649	0.668762	1.05357	0.0127746	0.000365	3.71e-06	0.0166683	0.842226	2.20707	0.986451	1.97623	2.20707	1.06504	0.0231919
Chenodeoxycholylglycine	0.343131	1.87832	3.15536	3.26302	1.11964	0.00104904	0.00351581	2.86e-06	4.02e-06	0.38893	2.81058	2.12636	2.00792	2.81058	2.80011	0.55005
Kahweol	0.0723126	0.996471	1.24622	4.16483	0.30117	0.00708653	0.991376	0.0730013	0.227671	0.0574492	0.780736	1.81029	0.0540903	0.780736	0.60142	1.83522
2,3-Dinor-11	1.45382	0.786	0.730449	0.766202	1.11392	8.71e-05	0.00114473	0.000112	0.0036009	0.988173	1.27118	1.44235	1.09966	1.27118	1.25621	0.0913576
17a-Hydroxypregnenolone	1.15432	0.914596	1.1115	1.15264	1.33052	0.102955	0.224171	0.155486	0.113541	0.000847	0.438585	0.613641	0.492962	0.438585	0.506709	1.46865
Trolox	0.825665	0.99637	0.75296	0.85044	0.702179	0.0774595	0.783434	0.0228041	0.101136	0.000452	0.901706	0.691303	0.150493	0.901706	0.68413	1.90815
Palmitoylcarnitine	1.27812	0.688061	0.581326	0.710124	0.907625	0.0791983	0.0024832	3.24e-05	0.00483731	0.0548612	1.70136	0.603217	1.38724	1.70136	1.11719	0.921256
1,4a-dimethyl-9-oxo-7-propan-2-yl-3,4,10,10a-tetrahydro-2H-phenanthrene-1-carboxylic acid	0.371434	0.725873	1.6925	1.83452	0.681404	0.326081	0.70051	0.162908	0.501413	0.621205	0.924843	0.769006	0.178933	0.924843	0.48754	0.458132
Andrographolide	1.1982	0.97027	1.085	1.13472	1.35962	0.470285	0.787336	0.448867	0.2322	0.00951297	0.382809	0.338923	0.186888	0.382809	0.494836	1.22592
12-Oxo phytodienoic acid	1.30061	0.840345	1.02257	1.04543	1.35969	0.048515	0.0931412	0.92664	0.792095	0.0925009	0.0207353	0.971262	0.748862	0.0207353	0.19965	0.980825
(+/-)12(13)-DiHOME	0.908393	7.91421	10.6512	5.28963	4.80506	0.320953	0.00727013	0.0102691	0.00616193	0.0318642	1.68973	0.674871	2.26489	1.68973	1.72824	1.57957
15-keto Prostaglandin E1	1.27833	0.955451	0.743043	0.837795	1.07098	0.0236929	0.191647	0.000978	0.0366713	0.621275	1.2155	0.944755	0.476146	1.2155	0.812769	0.365909
Lauric acid	0.835743	1.10797	1.46046	6.13584	5.12798	0.309883	0.413826	0.0534109	0.0103444	0.0539378	0.688559	0.460791	0.336621	0.688559	1.26799	1.31977
Chenodeoxycholic Acid	0.773997	1.81545	2.18125	2.1775	1.68538	0.359024	0.00596139	0.00136542	0.000847	0.0195585	1.70286	0.403664	1.76323	1.70286	1.85361	1.75897
18-HETE	1.29642	0.992735	1.01992	0.913674	1.18451	0.114485	0.784631	0.943861	0.702476	0.140832	0.00167273	0.858525	0.202209	0.00167273	0.0743283	1.01586
(1R,2R,4aR,8aS)-1-[2-(furan-3-yl)ethyl]-2,4a,5-trimethyl-2,3,4,7,8,8a-hexahydronaphthalene-1-carboxylic acid	0.360276	0.621082	1.91202	2.07462	0.747435	0.777524	0.269584	0.397644	0.801447	0.622517	0.692382	0.207548	0.72059	0.692382	0.0968466	0.496679
(+/-)11(12)-DiHET	1.25619	1.07153	1.02887	1.1854	1.48908	0.124393	0.771332	0.762479	0.234266	0.00367067	0.12483	0.697321	0.186373	0.12483	0.443078	1.48601
5a-Pregnan-3,20-dione	0.596619	0.981452	1.08913	1.12685	0.672297	0.00283924	0.706403	0.659751	0.388467	0.0110378	0.203724	1.5926	0.23826	0.203724	0.541249	1.49747
(+/-)13-HODE	1.16132	1.23463	1.69731	1.56949	1.82269	0.237791	0.146274	0.000642	0.00401622	0.000178	1.42161	0.624802	0.685056	1.42161	1.23353	2.27303
Palmitoleic acid	1.40911	0.81002	0.891761	0.85086	1.19895	0.00089	0.0195016	0.208673	0.0720032	0.046739	0.45929	1.16722	0.964978	0.45929	0.556565	0.943333
2-(14,15-Epoxyeicosatrienoyl) glycerol	1.15147	0.5531	0.752282	0.741624	0.853961	0.520943	0.00388371	0.295368	0.16944	0.455143	0.517133	0.400709	1.63827	0.517133	0.650181	0.424081
NCGC00381425-01!8-hydroxy-8-(3-octyloxiran-2-yl)octanoic acid [IIN-based on: CCMSLIB00000846585]	1.39529	0.755585	0.73931	0.754146	1.05226	0.0404856	0.0733949	0.0350866	0.0816619	0.41181	0.922658	1.085	0.882589	0.922658	0.75567	0.679245
13(S)-HOTrE	1.18409	1.01912	0.833756	1.00676	1.1921	0.121704	0.857828	0.0734242	0.92395	0.125416	0.658742	0.822502	0.0567139	0.658742	0.047557	0.921592
8Z,11Z,14Z-Eicosatrienoic acid	1.11584	1.12719	1.22448	1.21043	1.35065	0.30301	0.450729	0.00678921	0.0188692	0.000316	0.938084	0.315131	0.246226	0.938084	0.896194	1.68989
Docosahexaenoic acid	0.94184	0.73001	0.778696	0.801446	0.754834	0.508681	0.00149449	0.010992	0.0200282	0.00142952	0.869555	0.340139	1.25251	0.869555	0.735687	1.35777
Arachidonoyl amide	3.02395	0.453547	0.543795	0.694816	2.10109	0.0472737	0.180366	0.293554	0.576546	0.0462497	0.693541	1.29509	0.912959	0.693541	0.3829	1.54607
Oleic acid	0.89716	1.41248	1.72353	1.7993	1.61426	0.654779	0.000987	2.05e-06	3.94e-06	0.000329	1.73509	0.265148	1.31641	1.73509	1.71266	1.92133
(5R,9S)-5,9-dimethyl-14-methylidenetetracyclo[11.2.1.0	0.391293	0.69003	1.43523	1.55451	0.608269	0.568674	0.477757	0.28335	0.925926	0.598191	0.702868	0.487672	0.332207	0.702868	0.15348	0.447188
N(6)-Methyllysine	1.46245	0.80748	0.751567	0.712693	1.04228	1.38e-08	3.44e-06	1.37e-08	1.07e-09	0.49095	1.40161	1.71223	1.34427	1.40161	1.54056	0.353957
L-Ascorbic acid 2-sulfate	0.784375	1.41594	1.53399	1.57394	1.23456	0.00927267	3.68e-05	6.38e-06	7.86e-06	0.0285423	1.55606	0.967635	1.61459	1.55606	1.57074	1.10146
Kojic acid	0.800598	1.17325	1.15024	1.09999	0.880647	0.00141527	0.000288	0.00277829	0.0618993	0.0598288	0.666478	1.01011	0.965489	0.666478	0.356571	0.827771
MANNOSE	0.74894	1.26213	1.28124	1.302	0.975117	1.62e-07	3.39e-10	8.01e-10	1.05e-10	0.631799	1.27984	1.41585	1.51406	1.27984	1.35419	0.127809
N-Acetyl-DL-serine	0.8461	1.33411	1.16999	1.09742	0.928529	0.35266	0.0213643	0.235693	0.635866	0.552035	0.54292	0.463337	1.26797	0.54292	0.330865	0.414162
Xylitol	0.851964	1.52426	2.79429	0.859106	0.731928	0.347899	0.109841	0.0477397	0.803876	0.344494	0.894971	0.527853	0.878643	0.894971	0.162991	0.722738
L-(+)-Citrulline	0.928059	1.35941	1.20503	1.24145	1.15214	0.295041	6.2e-05	0.0635421	0.00827062	0.0846598	0.622616	0.376197	1.37018	0.622616	0.910548	0.675194
Erythritol	1.59615	1.70613	1.37944	0.426486	0.680737	0.802796	0.752546	0.623697	0.125246	0.0494342	0.200711	0.0998134	0.101181	0.200711	0.91801	1.15627
Mannitol	0.744048	1.22636	1.05444	0.943545	0.702042	0.170011	0.100014	0.561363	0.936839	0.0823362	0.289471	0.812559	0.907716	0.289471	0.0166407	1.17071
Galactitol	1.55318	0.999435	1.02739	0.966208	1.5007	0.000127	0.884811	0.846194	0.769636	4.53e-05	0.0394936	1.59102	0.078361	0.0394936	0.168579	2.1472
Gabapentin	19.6433	2.42	1.97864	2.10953	41.4383	0.000251	0.285988	0.383557	0.239869	4.54e-10	0.618077	3.13264	0.984162	0.618077	0.95705	5.63197
2-Keto-glutaramic acid	1.05862	0.492645	0.921376	1.07631	1.1394	0.31113	1.33e-07	0.213543	0.61664	0.678896	0.520346	0.445471	2.3803	0.520346	0.35654	0.141735
L-Iditol	1.02073	0.63416	0.47992	0.583179	0.595268	0.859089	0.0593548	0.00371321	0.0132011	0.00154647	1.50161	0.184845	1.11839	1.50161	1.25388	1.93247
1,5-Anhydrosorbitol	1.5605	1.09039	1.13476	1.11268	1.73634	2.43e-05	0.325117	0.129343	0.188517	3.52e-07	0.487193	1.65423	0.363528	0.487193	0.394429	2.78348
L-rhamnose	1.08821	1.42381	1.27997	1.59627	1.73708	0.516651	0.0241996	0.0682782	0.0015358	0.000299	0.788042	0.29909	1.12426	0.788042	1.30391	2.35457
3-Hydroxy-L-proline	2.00602	0.537457	0.525502	0.491284	0.985524	0.000437	0.000576	0.00029	7.12e-05	0.986083	1.69831	1.68795	1.83536	1.69831	1.92829	0.042532
7-Methylguanine	1.26217	0.986724	0.897568	0.924917	1.1674	0.0138974	0.503245	0.0225371	0.0683298	0.0732114	0.57872	1.10834	0.159471	0.57872	0.511117	1.14246
Capryloylglycine	13.6828	1.57454	1.18134	1.48282	20.2891	1.12e-06	0.361755	0.447772	0.281213	1.87e-12	0.517779	3.38515	0.798838	0.517779	0.73746	5.68256
(S)C(S)S-S-Methylcysteine sulfoxide\3-(Methylsulfinyl)alanin	0.72035	1.23607	1.23769	1.70532	1.22843	0.0249354	0.119019	0.112051	0.00923583	0.709747	0.899015	1.34398	1.0873	0.899015	1.50371	0.350283
Acetyl-L-carnitine	6.17989	0.451218	0.266458	0.309009	1.90964	8.96e-08	0.000912	1.78e-05	7.33e-06	0.0953335	2.66076	3.40334	2.31983	2.66076	2.79301	1.17116
Valylproline	0.789771	1.15616	1.28022	1.33811	1.0568	0.0351698	0.232052	0.0975573	0.00537857	0.369192	0.818395	1.06635	0.667323	0.818395	1.40006	0.506495
2-Hydroxypyridine	0.400162	1.72955	2.37644	2.84768	1.13953	1.11e-06	0.0004	1.28e-06	5.83e-05	0.263736	2.25456	2.43857	1.91173	2.25456	1.97782	0.723781
Indole-3-pyruvic acid	0.297735	2.9672	2.93821	2.93227	0.873039	1.97e-09	2.93e-08	7.33e-09	2.97e-08	0.198892	2.78127	3.00324	3.11611	2.78127	2.70591	0.81875
cis-4-Hydroxy-D-proline	1.21838	0.885163	0.934639	0.797634	0.971826	0.0367645	0.00441042	0.0648313	0.019889	0.878963	0.471372	1.00861	0.831259	0.471372	1.0577	0.0717782
Dopamine	0.594134	1.24075	2.19924	1.27286	0.756249	0.0991045	0.143481	0.014756	0.156732	0.570221	1.13975	0.739904	0.747302	1.13975	0.75649	0.518789
trans-4-Hydroxy-L-proline	0.35424	1.28824	1.85384	1.34894	0.477848	0.0779708	0.0878024	0.00165194	0.0661201	0.378928	1.19245	0.790543	0.643782	1.19245	0.69855	0.781931
trans-10-Heptadecenoic acid	1.63294	0.916988	0.661574	0.816782	1.33376	0.00875141	0.434296	0.0197706	0.147816	0.112826	1.09551	1.35889	0.363058	1.09551	0.600575	1.36121
Chaulmoogric Acid	0.808829	1.02826	1.22533	1.32774	1.07392	0.0156982	0.945227	0.0323577	0.00318224	0.63628	0.627933	0.710971	0.0689717	0.627933	0.845547	0.04903
11(Z),14(Z)-Eicosadienoic acid	1.56674	0.634099	0.554494	0.676107	1.05928	0.0122574	0.00472933	0.000588	0.0127538	0.750798	1.60401	1.23126	1.46279	1.60401	1.10769	0.431899
6-Hydroxycaproic acid	1.13373	0.795448	0.753517	0.891609	1.01084	0.123431	0.00421156	0.00068	0.0909101	0.921621	1.06777	0.542502	1.04143	1.06777	0.517561	0.00382496
Thymine	1.90446	0.909238	0.636532	0.804809	1.53273	0.0195455	0.365932	0.0851949	0.494289	0.0393864	0.921769	1.29735	0.647315	0.921769	0.358695	1.55984
Cyclohexylamine	0.868493	1.91987	0.82043	1.26048	1.09471	0.427989	0.00233212	0.622531	0.699872	0.649461	0.298214	0.544837	1.76221	0.298214	0.185483	0.107149
Histidyltyrosine	1.37581	1.3306	1.8074	0.803893	1.10601	0.20942	0.896702	0.248966	0.562855	0.216533	0.563724	0.561325	0.129434	0.563724	0.235392	0.43904
Reserpine	0.414225	1.05124	7.28101	0.950895	0.393884	0.0186432	0.246626	0.0364483	0.474754	0.0310194	1.22717	1.65115	0.620801	1.22717	0.385013	1.86358
tetranor-PGFM	0.863455	1.07813	1.18171	1.27998	1.1052	0.00487063	0.0959061	0.000412	4.14e-06	0.0461583	0.891433	0.685735	0.453521	0.891433	1.16129	0.724149
Valeric acid	0.845027	1.07319	1.20972	1.26778	1.07131	0.025416	0.407326	0.00474365	0.000944	0.321652	0.870361	0.641191	0.260733	0.870361	1.00096	0.471851
3-METHYL-2-OXOVALERATE	0.756205	1.11884	1.38377	1.48465	1.1227	0.0438226	0.564384	0.00645243	0.000972	0.234432	1.15127	0.77628	0.24647	1.15127	1.36113	0.687562
2_Hydroxy_3_methylbutyric acid	1.17182	0.895678	0.79956	0.845479	0.99075	0.0209829	0.0349524	0.000682	0.00422711	0.99715	1.03781	0.646398	0.718305	1.03781	0.875841	0.0568462
Glycyl-L-leucine	1.03156	0.781427	0.892234	0.830708	0.856928	0.999803	0.0577782	0.384511	0.131441	0.0780353	0.337774	0.00171443	0.917157	0.337774	0.60491	0.888192
AL 8810 Methyl ester	8.87787	0.685653	0.713606	0.221664	1.9679	0.000144	0.0510013	0.138523	0.000643	0.384322	1.03399	2.54599	1.5539	1.03399	2.38382	0.465549
N-Acetyldopamine	0.639937	0.945511	0.813707	0.934962	0.598317	0.189285	0.984941	0.24886	0.714223	0.0867908	0.529158	0.777441	0.0101818	0.529158	0.189496	1.21978
Umbelliferone	0.556834	1.70962	2.25707	2.64111	1.47066	0.0557783	0.0316045	0.00934609	0.0130744	0.656011	1.66856	1.34205	1.51841	1.66856	1.54205	0.422818
Argininosuccinic acid	1.51708	0.806009	0.684385	0.615281	0.933433	0.00943933	0.0673599	0.00700191	0.00101228	0.427776	1.33249	1.23113	1.01865	1.33249	1.52215	0.454001
2-Methylbutyroylcarnitine	1.37184	0.96901	0.621575	0.57263	0.785558	0.167996	0.71654	0.0162495	0.00597972	0.0783904	1.214	0.588283	0.0944636	1.214	1.37398	0.97357
Xanthurenic acid	1.32347	0.953168	0.734183	0.724152	0.958396	0.0127592	0.371039	0.00274159	0.00109528	0.992892	1.14933	1.01171	0.447812	1.14933	1.23576	0.064264
Cryptotanshinone	0.471059	3.37476	3.16173	2.85445	1.34461	0.0388687	1.86e-05	5.63e-05	0.00275623	0.41649	2.69204	1.45061	3.23981	2.69204	1.96544	0.52776
Dethiobiotin	0.686574	0.946959	1.03798	0.933287	0.640771	0.00179557	0.898873	0.3228	0.99715	9.55e-05	0.426381	1.63652	0.0683714	0.426381	0.00682205	2.16364
Biotin	0.664382	1.16924	1.12545	0.843364	0.560316	0.042267	0.774555	0.884363	0.755898	0.00434903	0.0659038	1.40118	0.0647636	0.0659038	0.101405	2.00699
DL-Metanephrine	0.651379	1.26025	1.24152	1.46223	0.952464	0.0427117	0.607624	0.760269	0.0530605	0.715407	0.182467	1.14459	0.317327	0.182467	0.843871	0.220017
Phenylacetic acid	0.600278	1.58751	1.34787	1.1717	0.703345	0.0148543	0.0241592	0.00919806	0.0360749	0.15954	0.82695	1.00272	0.845127	0.82695	0.641782	0.85223
DL-5-Methoxytryptophan	1.81873	1.89925	1.46222	1.36282	2.4786	0.501869	0.0533865	0.109907	0.147261	0.02321	1.35084	0.430601	2.02395	1.35084	1.21558	2.35826
Arecoline	0.839207	1.18388	0.840198	1.08863	0.913589	0.606952	0.275453	0.382431	0.965058	0.621882	0.498068	0.190447	0.657207	0.498068	0.00802031	0.554907
Phomalone	0.855868	0.643398	1.03094	0.749227	0.641239	0.475725	0.0280317	0.416879	0.0371058	0.00698432	0.35064	0.349112	1.21298	0.35064	1.04992	1.81438
Catechin	0.0375325	0.385988	1.35368	0.401999	0.015088	0.0255323	0.495509	0.616605	0.623111	0.0131737	0.265594	2.15447	0.471701	0.265594	0.183476	3.30664
Oxohongdenafil	0.746691	3.25635	1.21697	1.32674	0.990664	0.00181231	0.0429475	0.0254746	0.000808	0.935514	0.796835	1.1893	1.03542	0.796835	1.26455	0.015177
2-Mercaptobenzothiazole	1.21286	6.07568	78.5012	25.9194	31.4366	0.308125	7.27e-05	8.45e-12	2.09e-08	6.91e-09	4.70366	0.247897	2.16141	4.70366	3.41922	4.77988
Mirtazapine	0.750962	1.78326	3.37978	1.45152	1.09004	0.124484	0.000288	0.000997	0.00651352	0.504889	1.36276	0.535004	1.56929	1.36276	1.01002	0.323501
Estrone	1.47532	0.657365	0.605309	0.583553	0.860929	0.00162752	0.000253	2.94e-05	8.24e-06	0.0550767	1.68952	1.29652	1.58362	1.68952	1.82027	0.89482
Citrinin	0.231926	1.51669	0.850614	1.45889	0.338355	0.00418579	0.0587271	0.784298	0.392674	0.0129196	0.0982303	2.11124	1.32203	0.0982303	0.522589	2.56969
Cantharidin	0.672631	1.2057	1.19594	1.43938	0.968171	0.00893903	0.573619	0.506425	0.00426855	0.781228	0.197073	1.14393	0.211791	0.197073	0.856055	0.107815
3,4-Dihydroxymandelic acid	0.744829	1.05085	1.31598	1.21515	0.905081	0.215278	0.20081	1.53e-10	5.2e-07	0.533928	1.36908	0.386495	0.267997	1.36908	1.01868	0.506187
6-Gingerol	0.99844	0.983578	0.779182	0.961043	0.959543	0.88568	0.818423	0.0241288	0.353363	0.271894	0.803234	0.0837364	0.0294991	0.803234	0.324512	0.591432
abscisic acid	1.28964	1.04927	0.971982	1.00616	1.29759	0.141935	0.661954	0.761197	0.945352	0.10318	0.177763	0.636007	0.270957	0.177763	0.108121	0.806469
Cycloheximide	0.227031	0.892855	0.878352	0.98684	0.224043	8.26e-08	0.971931	0.343815	0.158188	3.18e-10	0.656542	3.61639	0.0723478	0.656542	1.04327	4.48602
12-Epileukotriene B4	0.212707	0.831778	0.851394	0.936905	0.199286	7.65e-08	0.899968	0.396176	0.273858	5.89e-11	0.643116	3.97925	0.0446029	0.643116	0.906326	4.92961
(Z)-2-octylpent-2-enedioic acid	3.14011	0.295107	0.189889	0.226934	0.712596	0.00226971	0.00064	3.21e-06	1.73e-05	0.00152221	2.85641	1.65279	2.28105	2.85641	2.5834	1.76225
Bicyclo prostaglandin E2	4.15713	1.58929	1.43816	1.60108	6.65588	0.933847	0.0404611	0.0540545	0.209009	0.078869	1.38665	0.275535	1.61246	1.38665	0.927281	1.50038
Prednisolone 21-hemisuccinate	2.72678	2.52538	1.6433	1.17852	3.21356	0.0201475	0.0336425	0.285638	0.348257	0.000342	0.683481	1.48038	1.65329	0.683481	0.541561	2.95983
3-Methoxycinnamic acid	0.51475	0.95066	0.921187	1.02159	0.525864	0.188846	0.47391	0.280636	0.595022	0.0857175	0.494729	0.949898	0.492529	0.494729	0.369993	1.67596
8-iso-13,14-dihydro-15-keto Prostaglandin F2a	0.345979	1.44701	1.49627	1.59051	0.550283	0.000435	0.00209496	0.000794	0.000958	0.0778582	1.28808	1.91501	1.42481	1.28808	1.25517	1.32839
S-Lactoylglutathione	0.747284	0.737144	0.616986	1.22881	0.918272	0.133721	0.590967	0.358798	0.398547	0.356263	0.569132	1.15075	0.457185	0.569132	0.618679	0.945711
Northiaden	0.427926	3.83307	3.53485	3.73554	1.59853	0.125914	2.33e-05	0.000209	0.000951	0.137513	2.58529	1.16897	3.39221	2.58529	2.24836	1.30616
Prostaglandin A3	0.77105	1.65187	1.84986	1.82545	1.40751	0.00564614	3.63e-07	4.65e-09	7.24e-09	8.18e-06	2.22434	0.961863	2.15195	2.22434	2.2288	2.11244
8-hydroxy-2,7,7,11,15-pentamethyl-5,12,16-trioxapentacyclo[9.8.0.0	0.585901	1.39907	1.21133	1.65232	0.968095	0.0179437	0.387211	0.621218	0.0257942	0.712816	0.271831	1.32449	0.52912	0.271831	1.04987	0.229169
<U+03A5>-L-Glutamyl-L-glutamic acid	0.890139	0.680059	1.04053	0.710388	0.632344	0.508487	0.0252899	0.441103	0.0204902	0.00318152	0.313222	0.345156	1.17476	0.313222	1.14599	1.88681
PSEUDO-ANISATIN	1.33821	0.8203	0.540925	0.595779	0.797278	0.0542367	0.143688	1.52e-05	0.000143	0.0113106	1.83218	0.725737	0.68849	1.83218	1.66936	1.45544
Coenzyme Q1	1.55359	0.607314	0.536876	0.64553	1.00289	0.0416111	0.0207634	0.00215916	0.0312848	0.888138	1.47671	0.983162	1.23429	1.47671	1.14196	0.129865
Eriodictyol	3.22515	1.35102	7.89111	1.94663	6.27818	0.00147476	0.800714	0.135776	0.438299	2.26e-05	0.907705	1.8223	0.228631	0.907705	0.430132	2.6258
5-OxoETE	0.989915	0.976746	0.678556	0.646918	0.640394	0.905977	0.462809	9.53e-05	1.61e-05	9.56e-06	1.37575	0.0540641	0.295119	1.37575	1.62777	2.2073
Carbaprostacyclin	3.55567	0.333716	0.258696	0.242327	0.861634	7.31e-05	0.00011	4.85e-06	5.23e-06	0.582371	2.68214	2.35654	2.57637	2.68214	2.75386	0.418502
5-[5-hydroxy-3-(hydroxymethyl)pentyl]-8a-(hydroxymethyl)-5,6-dimethyl-3,4,4a,6,7,8-hexahydronaphthalene-1-carboxylic acid	1.56238	0.66092	0.825908	1.02301	1.59833	0.511234	0.508534	0.956447	0.318352	0.0401847	0.0312055	0.536224	0.556613	0.0312055	0.483196	1.49116
1,4-dihydroxy-6,6,9a-trimethyl-4,5,5a,7,8,9-hexahydro-1H-benzo[e][2]benzofuran-3-one	1.30643	0.754721	0.774928	0.871228	1.1382	0.0592714	0.0187619	0.0428573	0.215803	0.477047	0.797286	0.850669	1.10816	0.797286	0.548436	0.343125
PREGNENOLONE SULFATE	0.799669	1.16832	1.42974	1.66986	1.33534	0.196572	0.245489	0.00146011	0.00012	0.0238534	1.36267	0.570895	0.539355	1.36267	1.66477	1.4759
(+/-)11-HETE	1.66758	0.589598	0.519142	0.61967	1.03335	0.0174156	0.00937309	0.00116825	0.011912	0.898279	1.56388	1.10908	1.3455	1.56388	1.17124	0.0819292
15(S)-HpETE	1.07453	0.899263	0.716491	0.75025	0.806165	0.410667	0.108424	0.00024	0.00135145	0.0150071	1.28725	0.386158	0.617349	1.28725	1.26337	1.18492
Kynurenic acid	2.4093	0.419425	0.267927	0.313984	0.756479	0.0432544	0.00528488	0.000339	0.00214089	0.146049	2.16829	1.20903	1.91992	2.16829	1.82894	0.882328
3-Dehydrocholic acid	1.2653	1.4047	1.32469	1.84874	2.33922	0.251962	0.534981	0.688	0.327176	0.040391	0.175098	0.631383	0.401223	0.175098	0.477893	1.25453
taurocholic acid	0.164078	2.57639	3.70508	4.58029	0.751523	0.000633	0.000686	3.32e-05	4.88e-05	0.874483	2.9152	2.76375	2.68211	2.9152	2.96406	0.272125
2,3-Dinor prostaglandin E1	1.37242	0.804753	0.648291	0.745806	1.02356	0.0558608	0.175067	0.00441156	0.0619949	0.834745	1.24868	0.972912	0.669813	1.24868	0.899383	0.151629
Nordeoxycholic acid	3.44383	0.320127	0.212534	0.219374	0.755489	0.000564	0.000156	3.38e-06	6.7e-06	0.0809947	2.76099	1.97328	2.57453	2.76099	2.76608	1.15638
	0.97107	1.02169	0.714069	0.64651	0.627806	0.679602	0.960683	0.00071	2.75e-05	8.92e-07	1.22867	0.0192845	0.0283886	1.22867	1.66392	2.39601
15-deoxy-<U+0394>12,14-Prostaglandin A2	0.338597	0.491606	1.93622	1.87976	0.636481	0.432255	0.361353	0.330588	0.886536	0.353599	0.81024	0.683126	0.572517	0.81024	0.009428	1.02114
Hexadecanedioic acid	1.2832	0.717209	0.693248	0.874095	1.12164	0.231306	0.0962844	0.0480381	0.589805	0.375027	0.86403	0.555551	0.804941	0.86403	0.246003	0.504064
N-Acetyl-L-carnosine	1.28156	1.12086	0.927283	0.833324	1.06795	0.0749479	0.488291	0.434824	0.150405	0.590915	0.33465	0.814961	0.285608	0.33465	0.571848	0.338925
2-Methoxyestrone	1.55096	0.716809	0.613307	0.528707	0.820003	1.8e-08	3.19e-07	4.58e-11	4.19e-07	0.0162669	1.95953	1.64331	1.71981	1.95953	2.07749	1.22045
Roccellic acid	0.904084	1.12704	1.1008	1.49425	1.35093	0.204609	0.292404	0.59048	0.000337	0.00715052	0.189672	0.411601	0.485914	0.189672	1.2297	1.1928
14-hydroxy-14-(hydroxymethyl)-5,9-dimethyltetracyclo[11.2.1.0	0.945077	1.23136	1.17355	1.63732	1.54739	0.790687	0.416007	0.571536	0.0118527	0.0251988	0.291458	0.104851	0.536481	0.291458	1.3633	1.56878
Avocadyne 1-acetate	0.573047	1.61617	1.48819	1.39385	0.79874	5.8e-05	0.0272928	0.0527736	0.00798652	0.00924304	0.930212	1.83917	1.1412	0.930212	1.28775	1.18891
3-hydroxy-5,5,8a-trimethyl-3,4,4a,6,7,8-hexahydronaphthalene-2-carboxylic acid	0.850279	0.746068	0.586948	0.598707	0.509068	0.273929	0.00107093	2.5e-07	9.03e-07	2.74e-07	1.83748	0.320246	1.34062	1.83748	1.84057	3.07051
NCGC00347722-02!(2Z)-2-[(E)-6-(hydroxymethyl)-2,4,8,10-tetramethyldodec-2-enylidene]-4-methylpentanedioic acid [IIN-based on: CCMSLIB00000847318]	1.36496	1.13171	1.19755	0.993726	1.3564	0.0252016	0.862738	0.424029	0.699708	0.0487617	0.299035	1.20617	0.0388533	0.299035	0.187509	1.06147
[(2E,6Z,10Z)-7,11-bis(acetyloxymethyl)-3,15-dimethylhexadeca-2,6,10,14-tetraenyl] acetate	1.2818	1.02528	1.00754	0.995083	1.27549	0.0320479	0.811088	0.908231	0.713507	0.0589504	0.00641591	1.06302	0.0806636	0.00641591	0.182296	0.877409
(+/-)8(9)-DiHET	1.00754	1.0616	1.05008	1.28388	1.29356	0.988501	0.811514	0.581562	0.00658818	0.00321499	0.15975	0.192868	0.145909	0.15975	0.905639	1.26426
Roccellaric acid	0.864637	1.18548	1.12557	1.52952	1.32248	0.053907	0.0770176	0.170961	2.19e-05	0.00547449	0.397039	0.462577	0.701777	0.397039	1.32916	1.18578
Diosgenin	1.36705	0.876304	0.810417	0.830761	1.13569	0.00992235	0.24748	0.054062	0.0954425	0.159147	0.751916	1.12757	0.544523	0.751916	0.710195	0.587104
15-OxoEDE	2.89003	0.27648	0.254873	0.379183	1.09585	0.00522798	0.000512	0.000186	0.00407434	0.752084	2.40931	1.87492	2.52446	2.40931	1.78103	0.460882
	0.789448	1.25861	1.18434	1.4818	1.16981	0.00390058	0.0293526	0.0464861	0.000367	0.174637	0.695341	1.01889	0.876413	0.695341	1.25619	0.526222
13,14-dihydro Prostaglandin F1a	0.927492	1.13861	1.04903	1.4254	1.32205	0.314406	0.620601	0.729453	0.0250414	0.116565	0.147982	0.327267	0.327039	0.147982	0.906929	0.921249
D-Erythro-sphingosine 1-phosphate	1.12649	0.619012	0.620883	0.698286	0.786616	0.0481336	8.5e-12	1.41e-11	1.21e-07	0.00059	1.94027	0.529036	2.17281	1.94027	1.46035	1.45017
14-(hydroxymethyl)-5,9-dimethyltetracyclo[11.2.1.0	0.506578	1.45651	1.45513	1.70124	0.86181	1.85e-07	0.0254957	0.0102706	0.000169	0.0796783	1.01789	2.22379	0.95651	1.01789	1.60118	0.966748
11-Deoxy prostaglandin F1a	0.922455	1.06449	1.02152	1.36349	1.25776	0.517803	0.643783	0.640443	0.0581543	0.212306	0.182941	0.177336	0.124863	0.182941	0.675951	0.566285
Prostaglandin H1	2.04985	0.737717	0.661379	0.755065	1.54777	0.000261	0.0623307	0.01258	0.0931086	0.00483637	1.18543	1.86311	0.947947	1.18543	0.673829	2.01018
(1R,4aS,5R,8aS)-5-(5-hydroxy-3-methylpentyl)-1,4a-dimethyl-6-methylidene-3,4,5,7,8,8a-hexahydro-2H-naphthalene-1-carboxylic acid	1.45031	0.615729	0.643065	0.707967	1.02677	0.000132	5.2e-08	3.77e-07	2.31e-05	0.624042	1.63863	1.34872	2.02081	1.63863	1.31199	0.417009
Oleoyl-L-a-lysophosphatidic acid	0.862914	1.07522	1.47788	1.37484	1.18637	0.328883	0.533333	0.00029	0.000145	0.0446185	1.21062	0.368958	0.262014	1.21062	1.15064	0.9241
Coenzyme Q2	1.48632	0.866051	0.714349	0.835913	1.24243	0.00498173	0.117576	0.00610579	0.0855363	0.198645	1.24866	1.31672	0.736114	1.24866	0.825815	1.03309
Xanthohumol	1.79431	1.03402	0.725485	0.893895	1.60393	0.0061344	0.694967	0.113646	0.404574	0.0218804	0.811178	1.51862	0.166795	0.811178	0.406257	2.00714
9-stearolic acid	1.41495	0.752817	0.680518	0.806486	1.14114	0.0223724	0.0367728	0.00644223	0.0951527	0.282736	1.14792	1.08957	0.986085	1.14792	0.652079	0.850249
Nonanoic acid	0.984803	0.919358	1.00858	1.27743	1.25802	0.95418	0.177928	0.786033	0.00411851	0.0100412	0.117038	0.161779	0.438826	0.117038	0.828812	1.15504
2,2-Dichloro-1,1,1-trifluoroethane	0.771644	1.21278	1.34526	1.40364	1.08311	8.28e-05	0.00331974	5.26e-06	9.17e-07	0.106288	1.41949	1.23795	1.05271	1.41949	1.57529	0.573124
Fenclofenac	0.554125	1.50964	1.74446	1.91454	1.0609	8.41e-11	2.01e-07	3.21e-11	3.57e-13	0.244124	2.11056	2.16159	1.91947	2.11056	2.38978	0.434825
Benzo[b]naphtho[2,1-d]thiophene; 1,2-Benzo-9-thiafluorene;	0.64122	1.79422	1.78338	1.56319	1.00235	0.000272	2.8e-06	3.43e-07	0.000109	0.884871	1.79494	1.27746	1.86946	1.79494	1.47952	0.0817698
Tephrosol	0.709188	1.27962	1.33133	1.32135	0.937086	1.05e-09	1.36e-06	1.92e-08	1.43e-05	0.0970249	1.37507	1.45823	1.34512	1.37507	1.22037	0.515727
2,5-Dichloro-4-oxohex-2-enedioate	0.771659	1.22908	1.33051	1.35679	1.04698	4.77e-07	7.82e-05	7.31e-08	8.91e-08	0.567753	1.29503	1.23466	1.10165	1.29503	1.36611	0.218892
Polysulfide; (Sulfide)n; Polysulfane;	1.51238	0.72013	0.682459	0.683105	1.03312	7.54e-09	7.88e-08	2.04e-09	1.16e-08	0.994199	1.64496	1.78393	1.73479	1.64496	1.58043	0.0832124
Stavudine triphosphate	2.88556	0.476196	0.284268	0.280855	0.810425	2.05e-06	6.95e-06	4.53e-10	2.52e-10	0.994207	3.10611	2.77694	2.53652	3.10611	3.20186	0.0529473
TETRAHYDROURIDINE	1.45388	0.784947	0.72779	0.726936	1.05687	7.43e-12	8.57e-08	1.55e-10	1.21e-10	0.181243	1.5343	1.74069	1.49801	1.5343	1.55442	0.493547
Axillarin 7-sulfate	1.98231	0.632926	0.439954	0.43588	0.86405	4.75e-05	0.000402	4.88e-08	1.64e-07	0.42197	2.39673	2.08936	1.78708	2.39673	2.49862	0.607107
5-Fluorodeoxyuridine triphosphate;	2.87908	0.514853	0.283872	0.299391	0.861971	2.79e-07	5.84e-06	1.08e-11	3.41e-11	0.725986	3.17547	2.79732	2.48902	3.17547	3.17855	0.258095
tetrahydroxybutylimidazole	1.42051	0.873092	0.750072	0.711052	1.01005	0.00364536	0.0537227	0.00399849	0.000828	0.665509	1.04986	1.19827	0.907033	1.04986	1.26817	0.115895
Cer(d18:0/31:0(31OH))	0.527705	1.55496	2.01397	2.20027	1.16109	0.00121936	0.00671777	0.000123	4.2e-05	0.571532	1.74231	1.48293	1.38116	1.74231	1.87732	0.368406
3-Chloro-4-(dichloromethyl)-5-hydroxy-2(5H)-furanone	0.717829	1.3055	1.41249	1.3769	0.988376	1.45e-12	4.9e-07	1.37e-12	5.19e-09	0.527121	1.63416	1.64015	1.43002	1.63416	1.3664	0.230907
Ethiprole;	1.37248	0.814613	0.719698	0.722244	0.991263	0.00448332	0.00659726	0.00025	0.000336	0.998458	1.40177	1.25024	1.07003	1.40177	1.49236	0.0655852
Flumipropyn; S-23121;	0.550992	1.51903	1.71221	1.83483	1.01097	4.78e-06	0.00109002	6.39e-06	3.62e-10	0.622034	1.59577	1.89762	1.31153	1.59577	2.13929	0.231724
IDP	0.444162	1.99524	2.48472	2.69534	1.19717	6.03e-09	4.62e-08	3.39e-11	7.92e-12	0.0109406	2.73369	2.53917	2.55226	2.73369	3.12583	1.23372
Vanillactic acid	1.02616	1.27561	1.12052	1.08212	1.11043	0.486986	0.00243459	0.307299	0.397748	0.19704	0.300268	0.271645	1.02818	0.300268	0.252891	0.703235
Selenium Sulfide	1.5691	0.731864	0.723941	0.681378	1.06915	2.67e-09	2.7e-06	3.04e-06	1.57e-07	0.371736	1.3901	1.77761	1.57654	1.3901	1.63862	0.3197
7-(2-Chloro-6-fluorophenyl)-5-(4-chlorophenyl)-1,5,6,7-tetrahydrotetrazolo[1,5-a]pyrimidine	0.673303	1.29146	1.38669	1.48191	0.997777	0.00250091	0.0640355	0.00844906	9.56e-06	0.744016	0.919853	1.29707	0.705807	0.919853	1.44886	0.178213
Iodine	1.92239	0.595029	0.506676	0.467165	0.898074	6.26e-11	1.97e-10	1.74e-13	4.06e-13	0.146586	2.35132	2.22476	2.33444	2.35132	2.54309	0.647749
Malathion	0.756175	1.21881	1.34532	1.3945	1.05449	3.01e-07	0.000259	7.32e-08	6.66e-10	0.240426	1.3695	1.39868	1.0812	1.3695	1.58177	0.423122
Glutamine lactate	0.573648	0.87723	1.38165	0.981642	0.563117	3.96e-05	0.00474543	2.72e-08	0.222232	8.54e-06	1.34559	1.47412	0.82437	1.34559	0.348529	2.52934
6-Thioxanthine 5'-monophosphate	1.43428	0.859085	0.91365	0.711461	1.02043	0.029186	0.218306	0.0890041	0.00862432	0.861507	0.91773	1.14491	0.75396	0.91773	1.49749	0.209712
Ferene	0.617991	1.52082	1.79403	1.8904	1.16825	2.49e-06	5.49e-07	1.61e-10	6.3e-12	0.0195326	2.10044	1.8311	1.86984	2.10044	2.37973	1.11821
3-Benzyl-1-methyl-2,6-dioxo-7H-purine-8-sulfonic acid	1.41713	0.802793	0.703372	0.775839	1.09947	1.25e-05	0.000663	4.29e-07	0.000115	0.262465	1.48918	1.41811	1.15839	1.48918	1.1436	0.547379
Iminodiacetic acid	0.591667	1.17377	1.55782	1.27561	0.754734	2.61e-09	0.00223656	8.17e-15	9.79e-05	0.000157	1.91702	1.85178	0.854307	1.91702	0.99956	1.60613
Aerophobin 1;	1.40384	0.802611	0.75429	0.727181	1.02085	4.74e-09	8.76e-06	3.27e-08	2.8e-09	0.688609	1.39048	1.52855	1.29868	1.39048	1.51437	0.182651
L-Xylonate; L-Xylonic acid;	1.24131	0.999741	0.879329	0.8446	1.04841	0.082058	0.835346	0.280888	0.152432	0.621813	0.383235	0.544485	0.10588	0.383235	0.46427	0.350115
D-Erythrose 4-phosphate;	1.14958	0.876184	0.784651	0.733441	0.843153	0.0453623	0.0366972	0.000302	2.3e-05	0.00913146	1.12083	0.610782	0.756836	1.12083	1.40636	1.1235
1-chloro-3-(5'-(penta-1,3-diyn-1-yl)-[2,2'-bithiophen]-5-yl)prop-2-yn-1-ol	0.728664	1.42212	1.46644	1.44625	1.05383	1.54e-06	3.6e-09	2.46e-10	1.87e-09	0.405674	1.64118	1.30272	1.74522	1.64118	1.59339	0.306641
N-Acetyl-DL-alanine	1.0601	0.485679	0.951479	1.05707	1.1206	0.409148	1.76e-06	0.580219	0.765102	0.264973	0.263181	0.470366	2.32382	0.263181	0.0500005	0.740738
Isorhamnetin 3-sulfate	0.825914	1.22063	1.23985	1.25898	1.03981	0.0113473	0.00451402	0.00256744	0.00151424	0.350429	1.11557	0.866254	1.17658	1.11557	1.15843	0.29884
5'-N-Ethylcarboxamidoadenosine	0.315477	2.15445	3.31041	3.07089	0.968794	0.000439	0.00296127	1.05e-07	9.63e-07	0.834768	2.58574	2.05257	1.6801	2.58574	2.43446	0.143216
4-Aminobenzamide	1.04516	1.13565	0.984331	0.732124	0.765186	0.233542	0.631522	0.205032	0.00099	0.207061	0.485995	0.343473	0.107408	0.485995	1.24686	0.888729
8-Quinolinol, 5,7-dichloro-2-((dimethylamino)methyl)-	0.766409	1.21181	1.2259	1.23626	0.947481	5.93e-06	1.09e-05	0.000481	0.000126	0.240384	0.868406	1.25031	1.20496	0.868406	0.946047	0.348417
Acetyl phosphate;	1.33916	0.785196	0.639731	0.703223	0.941725	0.000486	0.000315	6.13e-09	1.84e-06	0.505059	1.78224	1.17773	1.21866	1.78224	1.49252	0.372129
Glucosamine, N-carbamoyl-(6CI)	0.550284	1.56938	1.45025	1.47897	0.813851	0.0524188	0.0519659	0.0366357	0.0147863	0.872996	1.03719	1.06673	1.13437	1.03719	1.23656	0.07465
Sulfonamidoethanol	0.982496	0.97704	0.920031	1.11009	1.09066	0.721872	0.832952	0.309423	0.273444	0.421875	0.308678	0.234689	0.0716396	0.308678	0.433954	0.373818
Thionazin;	0.713847	1.313	1.40774	1.41242	1.00825	0.000869	7.68e-05	4.23e-06	6.2e-05	0.946843	1.33796	1.15303	1.32247	1.33796	1.18551	0.0981947
3,5-Bis(trifluoromethyl)benzoyl chloride	1.09509	1.06888	1.20044	1.16936	1.28056	0.554573	0.370197	0.186699	0.14669	0.0243924	0.574162	0.155511	0.469276	0.574162	0.692917	1.3101
Enterodiol sulfate	0.587601	1.58853	1.6945	1.86195	1.09408	4.4e-08	7.65e-09	1.58e-08	9.69e-10	0.533977	1.77917	1.95642	2.06978	1.77917	1.96199	0.359626
2-Amino-5-chloromuconate 6-semialdehyde;	0.403636	1.74381	1.76906	1.23842	0.49987	0.0246665	0.114746	0.246264	0.41478	0.0752037	0.534381	1.46261	0.914061	0.534381	0.346363	1.6633
Asparagine butyl ester	0.649719	1.05009	1.16091	1.34208	0.871975	0.000295	0.465239	0.120311	0.0110338	0.13434	0.520918	1.41263	0.243504	0.520918	1.02651	0.731853
(4-Amino-2-methylpyrimidin-5-YL)methyl dihydrogen phosphate	0.847788	1.21017	1.19499	1.19811	1.01574	0.00142834	9.66e-06	3.27e-05	2.96e-05	0.610246	1.0251	0.928338	1.26209	1.0251	1.01479	0.217153
2-(2-Oxopropanoyloxy)butanedioic acid	0.924117	1.21635	1.22384	1.19468	1.10403	0.0294267	3.36e-07	1.45e-06	5.47e-05	0.0199648	1.07446	0.47026	1.2784	1.07446	0.951003	0.741228
1,2,3,4-Tetrachloronaphthalene	1.06522	0.721577	0.892478	1.0232	1.08994	0.417771	0.000535	0.134346	0.930566	0.345455	0.559187	0.350178	1.37941	0.559187	0.0177995	0.483631
Carbamoyl (2R)-2,5-diaminopentanoate	0.949255	1.37149	1.217	1.20525	1.14409	0.551043	3.65e-05	0.00365953	0.0133068	0.0638085	0.927607	0.306796	1.48343	0.927607	0.873795	0.790583
Pentachloroethane	0.625432	1.59892	1.60722	1.81069	1.13246	0.00470259	0.00177338	0.00108084	0.000662	0.413092	1.78078	1.52759	1.99466	1.78078	1.70806	0.267939
2,2,4-Trimethyl-3-(4-fluorophenyl)-2H-1-benzopyran-7-ol acetate;	0.834501	1.62695	1.49664	1.50527	1.25615	0.015597	1.16e-06	3.19e-05	8.82e-05	0.0124386	1.58455	0.955852	2.10417	1.58455	1.51965	1.08078
Carisoprodol	0.250889	2.61252	1.84954	3.72202	0.933816	9.6e-05	0.00243591	0.00669894	0.000587	0.359828	1.4947	2.51116	2.08572	1.4947	1.94238	0.611897
2-Aminobicyclo[2.2.1]heptane-2-carboxylic acid	0.804619	1.53016	1.74666	1.6555	1.33204	0.656604	0.0461378	0.00774142	0.154982	0.373683	1.3343	0.32662	1.08986	1.3343	0.810208	0.501652
Methyl alpha-D-galactopyranoside	0.208339	1.74342	1.38886	1.72613	0.359621	1.28e-05	0.0460671	0.100716	0.0430307	0.00094	0.696133	2.48944	0.9482	0.696133	0.832989	2.73494
Glufosinate	0.368965	1.32638	0.838313	1.69595	0.625747	0.00037	0.387036	0.806659	0.432562	0.00310062	0.0199894	2.45298	0.757379	0.0199894	0.379913	2.66741
2-Hydroxyestrone sulfate	1.08838	1.37455	1.48806	1.50665	1.63981	0.703573	0.0120669	0.00224364	0.0011474	1.31e-06	1.44911	0.276527	1.41058	1.44911	1.48451	2.59604
D-Erythritol 4-phosphate; L-Erythritol 1-phosphate;	2.09794	0.821789	0.728976	0.682294	1.43141	1.15e-05	0.0697588	0.00646102	0.00109634	0.00352755	1.08366	2.22863	0.837313	1.08366	1.39823	2.02749
Lykurim	88.1864	0.00868928	0.0073621	0.00776092	0.684408	0.434209	0.814083	0.697577	0.945907	0.0744623	0.329903	0.893948	0.28274	0.329903	0.176457	1.41921
thiazoline	1.06733	0.948258	1.17965	1.3056	1.39351	0.952539	0.880352	0.294056	0.121561	0.0602938	0.570695	0.0720886	0.00147861	0.570695	0.790933	1.18354
Dapansutrile	1.12994	0.879555	1.02746	1.09688	1.2394	0.462291	0.211209	0.92562	0.472349	0.0927416	0.0730153	0.232762	0.506762	0.0730153	0.311886	0.843591
4-Aminophenol	0.548702	1.53005	1.6644	1.57924	0.866531	0.0061186	0.0687017	0.0770627	0.0220993	0.368915	0.902836	1.56627	1.0265	0.902836	1.24183	0.801528
N-(2-Hydroxypropyl)valine	1.63794	1.64914	1.4286	1.63602	2.6797	0.059383	0.0721569	0.168097	0.0550567	1.08e-05	0.721889	0.964344	1.17799	0.721889	1.04049	2.68223
Divinyl sulfone	0.523724	1.05647	1.34349	1.42238	0.744934	0.000487	0.451972	0.0405543	0.170258	0.0176207	0.851955	1.45397	0.377547	0.851955	0.660498	1.46767
N-Heptanoylglycine	9.94558	1.5482	1.37452	1.54944	15.4101	0.00396442	0.129857	0.215277	0.114272	2.41e-09	1.02078	2.43786	1.52141	1.02078	1.32006	5.30363
3',5'-Cyclic IMP; Inosine 3',5'-cyclic monophosphate;	1.8116	0.628333	0.569408	0.44653	0.808936	0.000799	0.000349	1.71e-05	1.34e-07	0.515077	1.89219	1.88245	1.90655	1.89219	2.48714	0.530935
Morph	1.99708	1.11455	1.08349	1.01061	2.01827	0.00730429	0.516873	0.436176	0.69534	2.87e-05	0.36906	1.4221	0.363788	0.36906	0.133074	2.30697
Hexafluoropropene	0.612867	1.08775	1.5717	1.44511	0.885659	0.000923	0.218208	0.0039427	0.0266731	0.152332	1.44247	1.59839	0.787221	1.44247	1.04783	0.638336
3-Phenyl-2-propenyl	0.964929	1.05611	1.27982	1.14915	1.10885	0.6215	0.875362	0.0223029	0.440918	0.721998	1.05777	0.346172	0.206581	1.05777	0.352428	0.171655
Fenclorim;	1.2326	0.563386	0.607932	0.652396	0.804146	0.0539676	6.71e-07	6.77e-06	6.59e-05	0.0243566	1.73604	0.865592	2.21959	1.73604	1.4893	1.14956
Niclosamide	0.922431	1.26491	1.2332	1.13314	1.04524	0.25394	0.00301208	0.00842329	0.204525	0.836252	0.835103	0.259724	1.0206	0.835103	0.430619	0.0922739
(2S,3R,4R,6R,7S,8R,9R)-1,2,3,4,6,7,8,9-Octahydroxydecan-5-one	0.793236	0.760156	0.619246	0.724782	0.574923	0.125301	0.218984	0.0279349	0.0896556	0.000242	1.03495	0.880816	0.656898	1.03495	0.795046	2.19566
3,4-Bis(carboxymethyl)-3,4-dihydroxyhexanedioic acid	1.037	0.964593	0.83302	0.825566	0.856109	0.311951	0.261448	0.00817783	0.00164157	0.106359	0.857936	0.247175	0.347073	0.857936	1.00349	0.882837
Methacrifos;	1.06115	0.584145	0.468679	0.555672	0.589654	0.986539	0.0237189	0.0021608	0.00831387	0.00193294	1.58881	0.0392012	1.34605	1.58881	1.35983	1.88691
p-N,N-(Dimethylamino)phenyldiazonium fluoroborate; 4-Dimethylaminobenzenediazonium fluoroborate;	1.0625	0.807735	0.815282	0.789237	0.838565	0.949904	0.0902634	0.0751382	0.048722	0.032297	0.997891	0.0472264	0.987488	0.997891	1.14232	1.61821
Dibasic sodium phosphate; Disodium phosphate;	0.651893	1.53061	1.77301	1.72769	1.12627	9.05e-06	8.99e-07	5.29e-10	2.84e-09	0.110126	2.08935	1.53341	1.87861	2.08935	2.05654	0.661625
Pentafluoropropionic anhydride	0.392143	2.00133	2.06345	2.17855	0.854303	0.00187019	5.84e-05	1.06e-06	3.67e-05	0.75102	1.84749	1.53551	1.7254	1.84749	1.71136	0.214863
Cyclothiazide	0.795742	1.27694	1.29494	1.31855	1.04923	0.0735956	0.0218426	0.00321229	0.000558	0.439715	0.931961	0.735495	0.801257	0.931961	1.13771	0.298398
3-Hydroxybutyrylcarnitine	1.36724	0.794152	1.25538	0.67735	0.926102	0.00467005	0.0173218	0.0547829	0.000246	0.363334	0.750009	0.957759	1.00772	0.750009	1.42112	0.427761
Methyl selenac; Tetrakis(dimethyldithiocarbamato)-selenium;	0.528614	1.73745	1.96331	1.97851	1.04587	1.35e-14	4.63e-12	8.73e-17	1.62e-16	0.518719	2.45087	2.30929	2.35388	2.45087	2.42926	0.184055
Costatol;	1.22532	0.884806	0.856634	0.856775	1.04982	2.22e-10	4.34e-06	2.04e-07	5.23e-07	0.0871628	0.981421	1.22754	1.01381	0.981421	0.959919	0.470417
Bisphenol A bis(chloroformate); 2,2-Bis[p-(chloroformyloxy)phenyl]propane;	1.68999	0.711475	0.602066	0.594275	1.00432	0.00348764	0.0332363	0.00262859	0.00333828	0.677051	1.60629	1.48767	1.20261	1.60629	1.77875	0.410322
Nitrilacarb;	0.579367	1.64515	1.85431	1.38637	0.803215	0.0190775	0.0657301	0.1069	0.429479	0.100921	0.949204	1.56779	1.10695	0.949204	0.494348	1.18195
Ethosuximide	1.63901	1.13914	0.714055	0.877097	1.43757	0.338001	0.377936	0.590411	0.847725	0.183423	0.40221	0.750779	0.640622	0.40221	0.178951	1.02694
Glycerophosphocholine	0.669202	1.29512	1.52536	1.41563	0.947341	0.158217	0.441729	0.209398	0.00267794	0.693943	0.573238	0.882848	0.31829	0.573238	1.08335	0.292227
Hydroxycotinine	5.28966	1.38645	1.13647	1.15324	6.10026	0.00294481	0.763129	0.412454	0.477451	0.0151445	0.580173	1.93886	0.364604	0.580173	0.538517	1.77822
5-Hydroxyisourate;	0.641958	1.68799	1.60525	1.9664	1.26235	1.27e-05	8.72e-08	3.03e-07	3.17e-05	0.589415	1.79398	1.56967	2.15492	1.79398	1.66028	0.33834
1-Piperideine	0.623993	1.25598	1.23699	1.29042	0.805212	0.00602732	0.0546073	0.0347132	0.0157052	0.280229	0.978259	1.31873	1.01745	0.978259	1.05162	0.545975
Piperidione; 3,3-Diethyl-2,4-dioxopiperidine;	3.61292	2.97276	2.13313	2.2776	8.22878	0.000559	0.0986016	0.146176	0.193027	4.99e-07	0.828532	2.12105	1.30418	0.828532	0.891015	3.83085
Thiazine	1.04605	0.725597	1.0846	1.06652	1.11564	0.542343	0.00609302	0.810096	0.988346	0.558132	0.0813758	0.240215	1.25455	0.0813758	0.0508057	0.287683
Fructosyl valine	0.522567	1.58072	1.65245	1.84903	0.966245	0.00021	0.00694278	0.00208819	1.73e-05	0.980225	1.28925	1.73751	1.39878	1.28925	1.78153	0.070296
2,4-Thiazolidinedicarboxylic acid, 2-methyl-	1.22246	0.46227	0.84836	0.913509	1.11673	0.0682558	1.57e-08	0.0964241	0.290774	0.334537	0.682874	0.859917	2.54466	0.682874	0.507592	0.506118
Lotaustralin	0.54491	1.58835	1.61789	1.81491	0.98896	0.000365	0.00238763	0.00192155	4.12e-06	0.769689	1.26703	1.6792	1.49861	1.26703	1.85368	0.246148
2-Dimethylamino-5,6-dimethylpyrimidin-4-ol; 2-(Dimethylamino)-5,6-dimethyl-1H-pyrimidin-4-one;	2.32843	0.449816	0.428641	0.520299	1.21148	0.00256369	0.0070841	0.00390145	0.00977633	0.321842	1.64448	1.75562	1.71335	1.64448	1.59799	0.783091
Fenpiclonil; 3-(2,3-Dichlorophenyl)-4-cyanopyrrole;	0.239792	1.78599	1.61107	4.2202	1.01197	1.82e-05	0.000452	0.000637	1.57e-05	0.70726	2.22712	3.07141	2.63123	2.22712	2.87769	0.456872
1-Methylpiperidin-4-yl butanoate	21.0282	1.82378	1.30082	1.43768	30.2318	5.8e-05	0.36058	0.452318	0.407497	9.55e-10	0.526547	3.35442	0.83689	0.526547	0.594634	5.58116
11-amino-undecanoic acid	0.715341	1.37743	1.24638	1.56513	1.1196	0.03888	0.138822	0.42337	0.00222289	0.414969	0.380379	1.02761	0.778425	0.380379	1.33788	0.545042
Dimethylguanidino valeric acid	1.13626	1.31303	1.28557	1.33123	1.51263	0.244152	0.303814	0.488351	0.336608	0.0360423	0.399142	0.706557	0.678603	0.399142	0.531788	1.74679
Kainic Acid	1.3308	0.763243	0.757378	0.770164	1.02494	0.0038854	0.00422768	0.00376598	0.0119958	0.870997	1.02066	0.890015	1.15933	1.02066	0.998376	0.079628
2,5-Furandicarboxylic acid	0.61847	1.16012	1.34497	1.24886	0.772381	6.51e-06	0.0723282	0.00148482	0.00234809	0.00608333	1.03966	1.58438	0.741417	1.03966	0.966963	1.38776
Methylendiglyoxal	0.654192	1.15738	1.34496	1.24801	0.816439	2.75e-05	0.049841	0.000997	0.00126434	0.0264882	1.06157	1.43058	0.78038	1.06157	1.02695	1.09726
Leteprinim	0.375608	2.51589	2.72433	2.88355	1.08309	7.53e-06	8.3e-05	2.28e-05	6.79e-08	0.536049	1.99956	2.22656	2.32909	1.99956	2.50909	0.418448
cis-Aconitic acid	0.589228	1.23909	1.40161	1.3388	0.788857	1.26e-06	0.0103076	0.000257	0.000336	0.00922088	1.24655	1.74455	1.06244	1.24655	1.18814	1.30139
3-Fluoro-cis,cis-muconate;	1.38751	0.672324	0.672289	0.895509	1.24253	2.31e-05	2.52e-07	2.75e-06	0.000166	0.819994	1.56203	1.41132	1.84578	1.56203	1.1607	0.0605224
5,6-Dihydrouridine	1.2264	0.632055	0.777714	0.705635	0.86539	0.253261	0.00691862	0.0560887	0.0441347	0.330961	1.10739	0.606639	1.83858	1.10739	1.3422	0.860232
2H-Pyran-2-one, tetrahydro-4-hydroxy-4-methyl-, (R)-	1.3658	1.03793	1.07575	0.814281	1.11214	0.61137	0.452864	0.192065	0.856156	0.584591	0.699803	0.13265	0.402435	0.699803	0.0967806	0.23387
Melilotoside	0.382185	1.99569	2.1959	2.18326	0.834412	4.01e-05	0.00320066	0.000676	3.41e-05	0.470758	1.73978	2.30736	1.86801	1.73978	2.13177	0.488749
2-Hydroxypyrene; 2-Pyrenol;	0.70503	2.92199	4.26497	3.01991	2.12912	0.712885	0.2214	0.0027285	0.0764347	0.210595	2.00021	0.265819	1.00416	2.00021	1.04162	1.095
cis-4,5-Dihydroxy-4,5-dihydropyrene; cis-4,5-Dihydro-4,5-pyrenediol;	1.29381	1.49616	1.47646	1.16931	1.51286	0.0108115	0.79417	0.483993	0.541283	0.0576546	0.316358	1.11547	0.0963886	0.316358	0.286543	1.2787
N-Nitrosodibutylamine	1.63571	0.74281	0.674349	0.86581	1.41621	0.00163585	0.013897	0.00172968	0.0139357	0.132454	1.35727	1.51217	1.19783	1.35727	1.11561	1.25415
N-(6-Methoxy-8-quinolyl)-4-toluenesulfonamide	0.353673	1.96297	2.06889	1.9008	0.672264	9.65e-07	0.00146936	0.00091	0.00228282	0.0142425	1.7465	2.77484	1.92553	1.7465	1.53899	1.61381
trans-4-Aminocyclohexanecarboxylic acid	0.836228	1.17074	1.17291	1.30378	1.09026	0.0786364	0.0537105	0.0753347	0.0212366	0.362299	0.841052	0.809041	1.102	0.841052	1.06985	0.413044
Succinic anhydride; Dihydro-2,5-furandione;	0.542384	1.89917	1.9194	1.87238	1.01555	0.000302	2.56e-06	1.49e-06	2.53e-06	0.655989	1.92913	1.64338	2.22825	1.92913	1.94685	0.180644
(2R)-2-Amino-3-methyl-3-(2-nitrosoacetyl)sulfanylbutanoic acid	1.12245	2.7181	1.57719	1.44732	1.62454	0.0477695	1.25e-07	0.224965	0.206983	0.0152064	0.439696	0.8613	2.33614	0.439696	0.464479	1.28835
Islatravir	1.42656	0.729319	0.774661	0.670969	0.95718	0.0277168	0.0390009	0.0855	0.00802288	0.637613	0.792069	1.17191	1.04949	0.792069	1.26454	0.311454
Diallyl sulfone	0.910059	0.622724	0.632641	0.626435	0.570093	0.372248	9.78e-05	0.000166	6.87e-05	0.0446782	1.47294	0.389656	1.80195	1.47294	1.6414	1.42588
Nicotinuric acid	1.43511	0.765858	0.720931	1.36676	1.96145	0.000587	0.000226	6.65e-05	0.0396427	0.262234	1.32676	1.32866	1.33587	1.32676	0.826971	0.825057
Fluconazole	1.14108	0.804731	0.700771	0.744886	0.849976	0.125999	0.0113527	0.000927	0.00156563	0.0921797	1.36468	0.497233	1.14441	1.36468	1.23645	0.813645
Bis-A-tda	0.351776	1.84063	2.55649	1.86168	0.654893	0.00115901	0.0187715	0.00590631	0.0147326	0.150537	1.33567	1.62265	1.32642	1.33567	1.23472	1.12102
Edetic Acid	1.2111	0.826429	0.843766	0.772865	0.936014	0.00287551	0.000104	0.00120812	2.67e-07	0.568299	0.857595	1.05743	1.15771	0.857595	1.25999	0.295797
4-Azaspiro[bicyclo[2.2.2]octane-2,2'-[1,4]oxazolidine]-5'-one	1.29987	0.813609	0.772321	0.834973	1.08535	0.00106836	0.00066	0.000247	4.08e-05	0.213863	1.12811	1.06203	1.13002	1.12811	0.935014	0.719138
(2R,4S)-Pyrrolidine-2,4-dicarboxylic acid	1.1251	0.86521	0.920831	0.81098	0.912435	0.0319525	0.00128413	0.0367446	4.39e-06	0.495769	0.572844	0.84054	0.94242	0.572844	1.07915	0.334512
Methyprylon	1.29856	1.19669	1.22152	0.947124	1.2299	0.00102319	0.457991	0.703526	0.0661313	0.168652	0.142961	1.02597	0.272862	0.142961	0.58156	0.762813
4-Mercapto-4-methylpentan-2-one	1.27662	0.834232	0.836858	0.770455	0.983581	0.00136486	0.000252	0.000608	7.92e-07	0.804273	0.909368	1.22896	1.12285	0.909368	1.24982	0.0788801
(4R,5S or 4S,5R)-4-hydroxy-5-((?-D-glucopyranosyloxy)methyl)dihydrofuran-2(3H)-one	1.21593	0.828857	0.856187	0.750305	0.91232	0.00292074	5.89e-05	0.000964	5.33e-08	0.410972	0.844337	1.11249	1.15825	0.844337	1.3439	0.439864
Thiacloprid	0.701669	2.72087	2.37985	1.95408	1.37112	0.104702	3.15e-05	0.000113	0.043105	0.587172	2.3881	0.987458	2.91097	2.3881	1.19757	0.210734
(+)-2,7-Dideoxypancratistatin;	1.07159	0.80966	0.919527	0.806356	0.864086	0.215714	0.00185963	0.101929	0.00065	0.0795589	0.458763	0.494404	1.09331	0.458763	1.00752	0.870868
Propylenediamine tetra-acetic acid	1.24195	0.716311	0.662352	0.64321	0.798835	0.00169722	0.000607	4.67e-05	3.65e-05	0.0122613	1.55942	0.966689	1.70388	1.55942	1.78616	1.3936
4-Acetylaminohippuric acid	0.617121	1.60979	1.50037	1.22561	0.756351	0.0606672	0.000779	0.00903828	0.092633	0.365705	1.03812	0.827744	1.51594	1.03812	0.68876	0.632902
Allyl cysteine	0.714958	1.31324	1.9226	1.68386	1.20389	0.0738132	0.244503	1.95e-06	0.00592151	0.514411	1.87097	0.667161	0.493701	1.87097	1.10655	0.408114
Monoanhydroescholtzxanthin	0.361808	0.93346	1.1394	1.27387	0.460896	0.00274464	0.535404	0.643566	0.168706	0.0323045	0.174757	1.60067	0.273782	0.174757	0.593227	1.74102
Tris(2-butoxyethyl) phosphate	1.67045	0.684434	0.644682	0.690716	1.1538	0.00793654	0.0402591	0.0226248	0.0359265	0.329404	1.05405	1.31683	1.0488	1.05405	0.907437	0.865169
25:2(5Z,9Z)(24Me)	0.832223	1.07527	1.03262	1.50678	1.25398	0.395151	0.442123	0.519455	0.0048607	0.0552071	0.337024	0.501136	0.483472	0.337024	1.44149	1.26711
E,e-Carotene-3,3'-dione	0.669479	0.838847	1.05468	1.04914	0.70238	0.00985717	0.181396	0.874578	0.763064	0.0117154	0.0736412	1.29356	0.703507	0.0736412	0.0753873	1.57981
bilobol	0.542504	1.20095	1.51977	1.34746	0.731003	1.2e-05	0.900548	0.156806	0.102871	0.00776417	0.558087	1.92086	0.0566387	0.558087	0.772343	1.5991
1-O-(2R-hydroxy-4Z-heicosenyl)-sn-glycerol	1.7412	0.905645	0.774162	0.721771	1.25674	5.39e-06	0.345606	0.0187728	0.00278292	0.0103522	0.866851	1.75968	0.446349	0.866851	1.09893	1.14488
5-Heneicosyl-1,3-benzenediol	0.78933	1.05063	1.21588	1.27135	1.00352	0.158029	0.974031	0.266043	0.0249932	0.73397	0.394437	0.397376	0.0199631	0.394437	0.75597	0.0248326
2-(5-hexadecylfuran-2-yl)-acetic acid	0.8636	0.674451	0.488676	0.555223	0.47949	0.426948	0.0219535	0.000133	0.000817	1.58e-05	1.80922	0.372887	1.22466	1.80922	1.62044	2.89284
LysoPC(20:0/0:0)	0.890298	0.831282	1.01208	1.12179	0.998727	0.127154	0.0473192	0.73097	0.6746	0.416838	0.179579	0.548671	0.882636	0.179579	0.194584	0.549274
Mycolipenic acid (C25)	0.582453	1.07646	1.19161	1.31041	0.763254	0.000242	0.67393	0.140622	0.0466658	0.0360023	0.465908	1.42095	0.178394	0.465908	0.640243	1.26224
2-Ethylicosa-2,4,6,8,10-pentaenoic acid	1.17792	0.631097	0.689505	0.791209	0.931979	0.326254	0.0021934	0.0149271	0.130795	0.673458	0.994292	0.295658	1.47203	0.994292	0.570642	0.0706827
(2E,4E)-Nonadeca-2,4-dienoic acid	0.457714	1.59547	1.83478	1.61262	0.738118	7.16e-07	0.0996077	0.0109716	0.0157635	0.0114673	1.04881	2.11618	0.708253	1.04881	1.03503	1.67643
LysoPC(22:1(13Z)/0:0)	0.628339	1.295	1.4859	3.27307	2.0566	0.0139289	0.299487	0.0428405	0.000258	0.0946149	0.954953	1.27267	0.678726	0.954953	1.91575	0.933791
2,4,6-Tri-tert-butylphenol	0.907722	0.970098	1.08872	1.22616	1.11302	0.218702	0.511834	0.409993	0.0446562	0.398676	0.219964	0.319287	0.215585	0.219964	0.586706	0.199662
(8R,9R,10S,13S,14S)-13-Methyl-1,4,5,6,7,8,9,10,11,12,14,15,16,17-tetradecahydrocyclopenta[a]phenanthrene	0.850503	0.932186	1.02177	1.23651	1.05166	0.0431911	0.207032	0.973427	0.0747387	0.995272	0.0507968	0.602818	0.442725	0.0507968	0.534263	0.12118
NCGC00178646-02!2,4-dihydroxyheptadecyl acetate [IIN-based: Match]	0.805587	1.11615	1.27394	1.39747	1.12578	0.0125634	0.13221	0.00606523	3.63e-05	0.147582	0.855437	0.845985	0.519132	0.855437	1.22784	0.508029
threo-9,10-Dihydroxystearic acid	0.733347	1.00866	1.07713	1.27761	0.936928	0.0202675	0.92645	0.778927	0.170681	0.478724	0.0520686	0.917423	0.0826602	0.0520686	0.476282	0.585657
N-gamma-linolenoyl dopamine	3.87513	0.907055	0.745618	0.816934	3.16572	0.174772	0.953427	0.646624	0.688521	0.0154812	0.371299	1.19553	0.0238975	0.371299	0.306663	1.79
(12R)-12-Hydroxyoctadec-9-enoic acid	0.934544	0.932672	1.12888	1.23858	1.15751	0.500613	0.438015	0.284925	0.0329968	0.143359	0.37631	0.217215	0.311098	0.37631	0.801771	0.577221
Cer(t18:1(6OH)/14:0(2OH))	0.72415	0.989879	0.942275	1.10528	0.800392	0.140352	0.83319	0.513121	0.754257	0.222833	0.277287	0.586488	0.0705811	0.277287	0.0340339	0.950163
Mayolene-14	1.32599	0.911508	0.907476	0.922866	1.22371	0.00316216	0.192758	0.189513	0.269953	0.0424052	0.502021	1.21676	0.471919	0.502021	0.374538	0.834253
PS(18:0/22:5(7Z,10Z,13Z,16Z,19Z))	0.73187	1.02625	1.00688	0.852144	0.623658	0.149596	0.766446	0.733354	0.296833	0.00837058	0.257427	0.737037	0.249227	0.257427	0.4901	1.78974
PI(16:0/18:0)	0.867251	1.05027	1.03504	0.783985	0.679912	0.375712	0.797133	0.962551	0.0768858	0.00860652	0.0474504	0.391538	0.170741	0.0474504	0.771499	1.66255
2-hydroxy-tricosanoic acid	0.921109	0.982184	1.15554	1.66245	1.5313	0.424689	0.583756	0.137927	1.08e-07	1.96e-05	0.427046	0.253173	0.172665	0.427046	1.70631	1.95979
PS(22:6(4Z,7Z,10Z,13Z,16Z,19Z)/20:2(11Z,14Z))	0.97126	0.842325	0.794093	0.614498	0.596837	0.747304	0.395599	0.359592	0.0654516	0.0209562	0.433395	0.17581	0.579051	0.433395	0.947214	1.56725
(3beta,5alpha,12beta)-Cholestane-3,7,12,25-tetrol	0.848326	0.879185	0.924672	1.09299	0.927207	0.0531666	0.0498161	0.213878	0.221518	0.32392	0.391446	0.504412	0.669818	0.391446	0.375321	0.519419
Bis(7-methyloctyl) Cyclohexane-1,2-dicarboxylate	0.837464	0.967063	1.00591	1.23232	1.03203	0.299166	0.47412	0.764883	0.122885	0.813599	0.121243	0.298425	0.242933	0.121243	0.467909	0.0109539
6alpha-Hydroxycastasterone	0.890516	0.991558	1.08029	1.29568	1.15382	0.494107	0.589104	0.394276	0.00391847	0.117767	0.219981	0.0890806	0.182051	0.219981	0.863184	0.732223
DG(13:0/18:3(9Z,12Z,15Z)/0:0)[iso2]	1.14534	1.0452	1.04781	1.23471	1.41416	0.238007	0.74359	0.69718	0.140559	0.0113577	0.133033	0.64164	0.137009	0.133033	0.518283	1.31829
6-Amino-4-(4-phenoxyphenylethylamino)quinazoline	1.17898	0.892489	0.88775	1.11762	1.31765	0.0322415	0.0822977	0.0845038	0.81988	0.0370291	0.494561	0.640463	0.508856	0.494561	0.0132879	1.00097
1-(cis-13-Docosenoyl)-rac-glycerol	0.789375	0.905233	0.899785	1.03087	0.813747	0.0764344	0.108309	0.0989901	0.840628	0.0933293	0.5514	0.565216	0.561574	0.5514	0.0871085	0.957271
MG(24:1(15Z)/0:0/0:0)	0.920954	0.893595	0.980037	1.24461	1.14623	0.498305	0.0986311	0.667479	0.00577736	0.105214	0.169048	0.138569	0.565664	0.169048	0.890851	0.826169
PE-Cer(d14:2(4E,6E)/19:0)	0.418808	1.00612	1.81796	1.86923	0.782848	0.00577457	0.534081	0.135463	0.106985	0.153545	0.846598	1.88351	0.510187	0.846598	1.08899	1.32083
5beta-Pregnane-3alpha,20alpha-diol	0.62686	1.35982	1.64306	1.41094	0.884461	0.00332901	0.44158	0.062513	0.0931752	0.232205	0.825337	1.4954	0.30807	0.825337	0.887415	0.80533
4,4-difluorovitamin D3 / 4,4-difluorocholecalciferol	1.48527	0.878926	0.926273	0.778829	1.15677	0.00145328	0.161192	0.449102	0.00974238	0.13977	0.260126	1.33726	0.624787	0.260126	0.98303	0.921184
trans-2-Hexacosenoic acid	0.540232	0.980017	1.10562	1.23917	0.669441	2.72e-06	0.595508	0.776548	0.066786	0.000372	0.0695392	1.80412	0.213798	0.0695392	0.655912	1.9328
1,1,1-Trifluorohenicosa-6,9,12,15-tetraene	0.594893	1.53367	1.80642	1.45969	0.86836	0.00343675	0.369595	0.0457035	0.0460339	0.29861	0.939681	1.58861	0.380752	0.939681	1.08449	0.751544
3-O-Acetyloleanolic acid	1.48616	0.898943	0.879676	0.850757	1.26437	0.000227	0.208579	0.175432	0.0546843	0.075325	0.474198	1.41724	0.532474	0.474198	0.75826	0.827554
Protopanaxatriol	1.16211	1.03663	0.961227	0.998155	1.15997	0.101734	0.582071	0.726724	0.817516	0.137072	0.14023	0.683255	0.177243	0.14023	0.0639196	0.509593
7-Ketocholesterol	1.00368	1.25483	1.09166	0.853119	0.856259	0.659536	0.225967	0.898803	0.118469	0.343048	0.00745852	0.309086	0.501788	0.00745852	0.586371	0.650186
Nebrosteroid M	0.795004	0.860465	0.916674	1.11257	0.884494	0.191181	0.319131	0.387258	0.700462	0.31459	0.374899	0.555729	0.351936	0.374899	0.242483	0.717081
13-Oxo-9,11-octadecadienoic acid	1.3225	0.941984	0.806239	0.923255	1.22101	0.000385	0.348949	0.00405311	0.26251	0.00167022	0.928158	1.1786	0.309681	0.928158	0.398143	1.09726
1-Palmitoylglycerophosphocholine; 1-Palmitoyl-sn-glycero-3-phosphocholine;	0.91286	0.947985	0.776013	1.0739	0.980322	0.329268	0.0774578	0.00565302	0.301796	0.840246	1.48491	0.351483	1.07261	1.48491	0.642975	0.158927
22-keto-26-Hexacosanolide	0.848552	0.922265	0.964994	1.453	1.23295	0.711108	0.378496	0.668864	0.00385597	0.0732806	0.138157	0.0735473	0.29356	0.138157	1.11992	1.28814
DG(17:2(9Z,12Z)/18:3(9Z,12Z,15Z)/0:0)[iso2]	1.43961	0.892248	0.887111	0.963538	1.38712	0.0302665	0.545239	0.54403	0.667572	0.0380696	0.328565	1.1909	0.285336	0.328565	0.205874	0.966258
bhos#36	0.0801674	0.401422	0.449507	0.255455	0.0204792	0.136576	0.239382	0.307602	0.18195	0.0167674	0.641605	1.37695	0.850929	0.641605	0.669047	3.05279
Ectoine	0.90935	1.11459	1.19932	0.895784	0.814582	0.72113	0.782707	0.563854	0.0496591	0.386519	0.170495	0.363849	0.13226	0.170495	0.603778	0.475945
1-O-(2R-hydroxy-4Z-docosenyl)-sn-glycerol	0.685886	0.88087	1.01313	1.22732	0.8418	0.0301743	0.108103	0.641767	0.0765695	0.334153	0.174803	0.92075	0.629881	0.174803	0.672652	0.657033
20-Epi-Eldecalcitol	1.37508	0.891296	0.891539	0.972743	1.3376	0.00295828	0.155359	0.140451	0.51707	0.0211009	0.561555	1.16775	0.603495	0.561555	0.269398	1.12308
DG(13:0/20:5(5Z,8Z,11Z,14Z,17Z)/0:0)[iso2]	1.42294	0.860828	0.718757	1.07064	1.52346	0.00477098	0.125485	0.00504876	0.716812	0.000924	1.11985	1.27183	0.668971	1.11985	0.159084	1.7847
6-Deoxocastasterone;	1.1149	0.962613	0.744036	1.18775	1.32422	0.445248	0.618582	0.0374368	0.499752	0.145797	0.912038	0.365588	0.203947	0.912038	0.342961	0.87581
PS(O-16:0/20:2(11Z,14Z))	0.679957	0.833621	0.788545	0.980129	0.666446	0.019864	0.311717	0.311525	0.98782	0.010339	0.541452	1.42033	0.642743	0.541452	0.0696994	1.76345
DG(14:0/17:2(9Z,12Z)/0:0)[iso2]	1.18558	1.02146	0.977853	1.19962	1.42224	0.0290651	0.974271	0.305662	0.171122	0.00301298	0.401316	0.932326	0.0328246	0.401316	0.413018	1.361
Adrenic acid	1.59698	0.591445	0.543507	0.681006	1.08755	0.00891134	0.00211152	0.000562	0.0163689	0.527057	1.61126	1.25377	1.61721	1.61126	1.04941	0.60158
PS(O-18:0/20:3(8Z,11Z,14Z))	0.777325	0.924618	0.954622	1.01409	0.788279	0.0658082	0.52447	0.860097	0.847283	0.0546668	0.155836	0.883291	0.405377	0.155836	0.142357	1.12764
Dioctyl sebacate	0.872149	0.931182	0.93968	1.08518	0.946439	0.218742	0.139716	0.196165	0.24304	0.68504	0.363658	0.31573	0.441988	0.363658	0.329902	0.228333
PS(O-18:0/18:3(6Z,9Z,12Z))	0.769299	1.40391	0.984159	0.890619	0.685153	0.168192	0.560988	0.647253	0.321003	0.0214777	0.292077	0.657401	0.256323	0.292077	0.440743	1.55989
PS(P-18:0/22:6(4Z,7Z,10Z,13Z,16Z,19Z))	0.85665	0.802962	0.745246	0.783322	0.671033	0.20623	0.1865	0.148362	0.279239	0.00648232	0.762749	0.862286	0.835051	0.762749	0.428656	1.61763
LysoPC(22:0/0:0)	0.826956	0.818431	0.897126	1.05147	0.869518	0.287705	0.0321495	0.152563	0.700555	0.20851	0.621291	0.420812	1.00131	0.621291	0.142725	0.89149
CerP(d18:1/14:0)	1.34659	0.72948	0.825493	0.796863	1.07305	0.015237	0.00531055	0.0650463	0.0420652	0.790341	0.837501	0.908492	1.29777	0.837501	0.742144	0.0121383
3beta-Hydroxylanostane-7,11-dione acetate;	1.49116	0.958747	0.923065	0.984186	1.46757	0.0562339	0.744035	0.952958	0.921083	0.0437388	0.0723699	1.05113	0.208866	0.0723699	0.0943238	1.03291
Oleanolic acid	1.5624	0.82185	0.660963	0.662805	1.03557	0.0053097	0.148077	0.00406675	0.00347857	0.483768	1.32612	1.63378	0.727376	1.32612	1.29454	0.453487
LysoPC(24:1(15Z)/0:0)	0.76975	0.989231	1.41835	1.49602	1.15156	0.0121815	0.743662	0.0395061	0.0176598	0.784728	0.769562	0.951985	0.0711098	0.769562	0.919368	0.0219915
DG(13:0/22:6(4Z,7Z,10Z,13Z,16Z,19Z)/0:0)[iso2]	1.24314	1.07018	0.941013	1.16619	1.44973	0.0271653	0.758238	0.355823	0.25824	0.00143498	0.333924	0.964548	0.163918	0.333924	0.377728	1.52115
2,6-Ditert-butyl-4-[3-(3,5-ditert-butyl-4-hydroxyphenoxy)propoxy]phenol	0.881724	1.28372	1.01187	0.83162	0.733259	0.446637	0.816649	0.487103	0.168523	0.0256145	0.413098	0.279925	0.0804009	0.413098	0.577312	1.31668
1-(O-alpha-D-glucopyranosyl)-3-keto-(1,27R,29R)-triacontanetriol	0.499459	1.13375	1.69257	1.39549	0.696992	9.56e-05	0.460436	0.0944647	0.2988	0.00513363	0.716047	1.99869	0.39127	0.716047	0.62228	1.92673
PE-NMe(14:0/14:0)	0.539403	1.95316	4.20482	3.5292	1.90366	0.0944494	0.0133602	0.0584595	0.205226	0.671665	0.967697	1.0888	1.59057	0.967697	0.849546	0.376495
DG(15:1(9Z)/18:3(9Z,12Z,15Z)/0:0)[iso2]	1.35873	0.86011	0.666453	1.0101	1.37246	0.0641799	0.287152	0.00528745	0.889842	0.0497937	1.33613	0.967911	0.51298	1.33613	0.0741934	1.084
PE-Cer(d14:2(4E,6E)/21:0)	0.689991	1.10189	1.37379	1.23477	0.851977	0.000726	0.516339	0.0876325	0.184653	0.0470348	0.650033	1.43865	0.301117	0.650033	0.644991	1.12784
PE(P-18:0/0:0)	0.86627	0.752313	0.766529	0.809714	0.701431	0.0768262	0.0944438	0.13403	0.330445	5.65e-05	0.708154	0.980939	0.966075	0.708154	0.358436	1.98362
3-oxohexacosanoic acid	0.703035	0.900033	1.04314	1.45382	1.02209	0.0313331	0.35147	0.505596	0.000737	0.50928	0.226557	0.862251	0.405759	0.226557	1.32524	0.430844
PE-Cer(d15:1(4E)/22:0(2OH))	0.612344	1.08069	1.56016	1.39956	0.857012	1.08e-05	0.763481	0.00792371	0.00939634	0.0405664	0.996966	1.65954	0.124111	0.996966	1.0782	1.08938
20alpha-acetoxy-hopane-6alpha,22-diol	1.60794	0.966597	0.928805	0.96286	1.54822	2.77e-05	0.661694	0.501909	0.5202	5.98e-05	0.247858	1.67176	0.190046	0.247858	0.219668	1.81633
PS(O-16:0/22:2(13Z,16Z))	0.753522	0.827607	0.810662	0.989218	0.745398	0.0252661	0.492083	0.448236	0.709133	0.0231945	0.431181	1.3764	0.450918	0.431181	0.310372	1.45899
15-hydroxy-pentacosanoic acid	0.6098	0.943321	1.11369	1.38795	0.846375	0.000165	0.363306	0.431693	0.00319049	0.127646	0.232229	1.43169	0.365982	0.232229	1.04373	0.892315
DG(16:1(9Z)/17:1(9Z)/0:0)[iso2]	1.06649	1.11595	1.07919	1.26293	1.3469	0.411709	0.452136	0.694534	0.0815078	0.0193179	0.113403	0.46717	0.285304	0.113403	0.595275	1.12807
PS(O-20:0/20:5(5Z,8Z,11Z,14Z,17Z))	0.662056	0.922075	0.836234	0.99917	0.661507	0.0863918	0.411171	0.31016	0.875598	0.0397705	0.667453	1.20725	0.576582	0.667453	0.0586183	1.49136
PE-Cer(d14:1(4E)/20:0)	0.604185	1.23618	1.46231	1.33311	0.805447	0.000165	0.249816	0.0842212	0.0843334	0.019344	0.711455	1.73379	0.57656	0.711455	0.848288	1.35585
Dehydroeburicoic acid	0.907751	1.24784	1.01197	0.85533	0.776427	0.404977	0.889147	0.605959	0.18171	0.0208596	0.272871	0.323825	0.0124656	0.272871	0.491885	1.23484
1-Hydroxyvitamin D5	0.852733	1.20797	1.03956	0.924359	0.788231	0.110894	0.777225	0.881706	0.272781	0.0093859	0.115528	0.564215	0.0436205	0.115528	0.327696	1.33722
PE-Cer(d14:1(4E)/22:1(13Z))	0.640478	1.1982	1.27239	1.14389	0.732638	0.000186	0.292811	0.110391	0.241735	0.00203257	0.64068	1.65307	0.506236	0.64068	0.526871	1.6936
PS(O-18:0/22:4(7Z,10Z,13Z,16Z))	0.862232	0.610077	0.822635	0.771816	0.665484	0.270274	0.0118262	0.237327	0.213358	0.00932784	0.671468	0.622037	1.59357	0.671468	0.583119	1.67768
SM(d18:0/16:1(9Z)(OH))	0.743478	1.00731	1.21977	1.17351	0.872477	0.000808	0.553964	0.390553	0.299445	0.0570665	0.266434	1.25738	0.325075	0.266434	0.430052	0.977969
1alpha,25-dihydroxy-24a,24b-dihomo-20-epivitamin D3 / 1alpha,25-dihydroxy-24a,24b-dihomo-20-epicholecalciferol	0.973131	0.894729	0.838583	0.949656	0.92414	0.706586	0.0989458	0.0201777	0.326421	0.192449	0.855443	0.15102	0.749125	0.855443	0.327311	0.623377
LysoPC(24:0/0:0)	0.940796	0.869679	0.929771	1.01601	0.955858	0.595976	0.0567645	0.167143	0.690149	0.4155	0.563884	0.161128	0.8246	0.563884	0.117072	0.51934
Lauroyl peroxide	1.64585	0.824953	0.82886	0.760407	1.25152	0.000187	0.0755988	0.105598	0.00735409	0.0921495	0.602773	1.56245	0.80437	0.602773	1.06644	1.01528
SM(d18:1/22:0)	1.4353	0.799712	0.8887	0.887323	1.27357	0.0297919	0.040302	0.136773	0.158214	0.283686	0.814416	1.27637	1.35394	0.814416	0.804651	0.891665
SM(d18:1/14:0)	0.593019	1.15271	1.29247	1.17165	0.694812	2.53e-08	0.429249	0.131096	0.348424	3.68e-05	0.476097	1.94722	0.272536	0.476097	0.415871	2.03868
Dimyristoylphosphatidylcholine, DL-	0.664418	1.79002	2.74625	2.28828	1.52037	0.179843	0.00846406	0.123294	0.359518	0.655469	0.80434	0.920147	1.77144	0.80434	0.718238	0.465169
(S)-3-hydroxyhexacosanoic acid	0.597433	0.907269	1.03511	1.30539	0.779883	0.000125	0.189987	0.892281	0.0100627	0.0347985	0.00114488	1.46499	0.536763	0.00114488	0.917247	1.208
PE-Cer(d16:2(4E,6E)/21:0)	0.78901	1.0638	1.1033	1.09794	0.866285	0.000166	0.897435	0.615571	0.359914	0.0131046	0.099924	1.14258	0.00691915	0.099924	0.34341	1.08528
PE(19:1(9Z)/14:0)	1.08979	1.47716	1.67404	1.4637	1.59512	0.78716	0.0342894	0.118225	0.232445	0.253934	0.781641	0.19027	1.34297	0.781641	0.863943	0.695362
DG(13:0/20:3(8Z,11Z,14Z)/0:0)[iso2]	1.24673	0.854468	0.875893	1.13241	1.41182	0.00436073	0.0191447	0.0482718	0.310491	0.000395	0.677077	1.09721	0.800273	0.677077	0.293934	1.55418
N-(9Z-Octadecenoyl)-4E,14Z-sphingadienine-1-phosphocholine	0.782868	0.988063	1.06884	1.03399	0.809481	0.000399	0.531958	0.784667	0.760754	0.00150779	0.0457255	1.09336	0.251142	0.0457255	0.128309	1.31125
PE-Cer(d14:1(4E)/22:0)	0.715247	1.15195	1.18637	1.11051	0.794286	3.35e-05	0.470478	0.305867	0.374515	0.00285649	0.272142	1.36193	0.224152	0.272142	0.315591	1.38234
Cholesta-4,6-dien-3-one	1.05955	1.32862	1.47908	1.52569	1.61655	0.63694	0.628466	0.341673	0.0570715	0.0231301	0.436105	0.218315	0.116622	0.436105	0.934642	1.78063
PC(15:0/22:6(4Z,7Z,10Z,13Z,16Z,19Z))	0.619692	0.828624	1.08454	0.931205	0.57706	0.000106	0.0978996	0.656522	0.393672	2.12e-06	0.145143	1.64514	0.779733	0.145143	0.280157	2.44375
PE-Cer(d16:2(4E,6E)/22:0)	0.793346	0.972245	1.04964	1.0081	0.799773	0.00204792	0.41024	0.993899	0.902317	0.00287142	0.0790015	1.04368	0.377639	0.0790015	0.0227327	1.31001
PE(20:0/18:4(6Z,9Z,12Z,15Z))	0.848909	0.957322	1.09264	1.01101	0.858253	0.118331	0.687961	0.535202	0.918723	0.0725157	0.209062	0.647213	0.207118	0.209062	0.0514137	0.83115
1,2-Dioleoyl-sn-glycero-3-phosphoethanolamine	0.814474	1.07013	1.00737	1.02996	0.838876	0.00733545	0.462117	0.918444	0.845017	0.00840836	0.0665995	0.90113	0.257838	0.0665995	0.0628319	1.07876
PC(16:0/22:6(4Z,7Z,10Z,13Z,16Z,19Z))	0.690124	0.826455	0.979477	0.949529	0.655292	1.41e-05	0.0134835	0.717704	0.523918	3.66e-08	0.13768	1.50888	0.897159	0.13768	0.139948	2.34036
PE(22:6(4Z,7Z,10Z,13Z,16Z,19Z)/16:0)	0.885448	0.776784	0.858785	0.852411	0.754765	0.293471	0.219643	0.364761	0.554106	0.0418142	0.491615	0.690761	0.673878	0.491615	0.288423	1.27302
PC(14:0/18:1(11Z))	1.11914	1.20165	1.1234	1.14286	1.27902	0.712918	0.0910014	0.314295	0.316039	0.0860743	0.37532	0.0306627	0.752485	0.37532	0.525194	0.809989
PE(P-16:0/22:6(4Z,7Z,10Z,13Z,16Z,19Z))	0.607661	0.904169	0.916753	1.06693	0.648332	3.23e-05	0.143572	0.139647	0.86092	0.000142	0.485849	1.69691	0.607169	0.485849	0.108668	2.03259
FAHFA(18:2/13-O-18:2)	1.4711	0.938044	0.790593	0.927839	1.36495	0.00284528	0.417422	0.0347165	0.472878	0.00677921	0.880696	1.23698	0.360608	0.880696	0.239467	1.45075
PE(O-16:0/20:5(5Z,8Z,11Z,14Z,17Z))	0.682785	1.05109	1.05531	1.07908	0.736778	0.0169373	0.797901	0.607973	0.58505	0.0324452	0.225777	1.3019	0.0719871	0.225777	0.307715	1.30438
PC(18:3(9Z,12Z,15Z)/19:1(9Z))	0.911671	0.90009	1.07321	0.98041	0.893812	0.238729	0.188419	0.584203	0.657039	0.0991732	0.171187	0.474884	0.554124	0.171187	0.188157	0.652573
PC(20:4(5Z,8Z,11Z,14Z)/P-18:1(11Z))	0.729206	0.925053	1.00433	1.01479	0.739989	0.000167	0.12575	0.819541	0.963426	0.000281	0.0713337	1.28588	0.526591	0.0713337	0.00772701	1.74404
PG(15:0/22:0)	0.732754	0.947827	1.00619	1.02223	0.749043	0.000318	0.307338	0.85753	0.900726	0.000507	0.0583608	1.26255	0.39396	0.0583608	0.0521407	1.66335
PE(O-16:0/22:6(4Z,7Z,10Z,13Z,16Z,19Z))	0.60249	1.06381	1.06639	1.19978	0.722856	0.000141	0.740527	0.876188	0.0651644	0.00512481	0.029487	1.6848	0.0608336	0.029487	0.707826	1.53683
Isorangiformic acid	0.63481	1.12763	1.18841	1.12864	0.716473	0.00312209	0.193359	0.113751	0.178688	0.026175	0.521727	1.2785	0.460806	0.521727	0.471147	1.29239
PC(P-18:1(9Z)/16:1(9Z))	0.827413	1.00479	0.886738	1.03625	0.857409	0.0297959	0.68593	0.0877608	0.790881	0.0517364	0.530542	0.868961	0.188678	0.530542	0.0649971	0.98112
PE(O-16:0/18:3(9Z,12Z,15Z))	0.734969	1.00492	0.847643	1.07362	0.789077	0.0240692	0.750651	0.309303	0.433806	0.0541253	0.443535	1.16519	0.129662	0.443535	0.352594	1.13016
PC(18:4(6Z,9Z,12Z,15Z)/P-18:1(11Z))	0.877846	1.05368	0.948528	1.0381	0.911296	0.145374	0.984042	0.306336	0.695218	0.24965	0.279619	0.545137	0.00945794	0.279619	0.0995387	0.552157
PC(18:3(9Z,12Z,15Z)/P-18:0)	0.861444	0.937676	0.979516	1.01452	0.873951	0.0514075	0.237296	0.506853	0.982187	0.0567375	0.251587	0.721982	0.475162	0.251587	0.00667629	0.866248
PC(18:2(9Z,12Z)/17:0)	0.794841	1.07222	0.993978	1.03032	0.818937	0.00251288	0.59866	0.865137	0.87424	0.00488295	0.0729817	1.01808	0.212928	0.0729817	0.153577	1.13863
PE(O-20:0/20:5(5Z,8Z,11Z,14Z,17Z))	0.570538	1.287	1.03736	1.0852	0.619149	0.0104217	0.305436	0.476514	0.424341	0.0190296	0.377337	1.424	0.639976	0.377337	0.424166	1.67203
PE(O-16:0/20:4(5Z,8Z,11Z,14Z))	0.610992	1.01072	1.01678	1.23949	0.757317	0.000495	0.653371	0.77801	0.087998	0.013662	0.12943	1.65683	0.16488	0.12943	0.774854	1.4033
PC(O-18:1(9Z)/20:4(8Z,11Z,14Z,17Z))	0.854062	0.876892	1.04371	1.04819	0.895222	0.0130867	0.0241184	0.863194	0.532382	0.0611954	0.00836509	0.765464	0.781488	0.00836509	0.170337	0.7397
PC(18:0/22:6(4Z,7Z,10Z,13Z,16Z,19Z))	0.782967	0.797736	0.966656	0.94536	0.740186	0.00363285	0.0141009	0.647888	0.589047	4.61e-05	0.183268	1.12949	0.989497	0.183268	0.147603	1.70223
PC(16:0/P-18:1(11Z))	0.817558	0.962725	0.912402	1.16393	0.951579	0.023745	0.719442	0.376627	0.138265	0.369691	0.352995	0.924042	0.239651	0.352995	0.516656	0.479406
PC(18:1(11Z)/P-18:1(9Z))	0.844853	0.930323	0.951003	1.06595	0.900572	0.0271834	0.233391	0.233046	0.563262	0.112901	0.439602	0.82388	0.458376	0.439602	0.154661	0.785847
PC(18:4(6Z,9Z,12Z,15Z)/22:1(13Z))	1.5777	0.775708	0.894457	0.872622	1.37674	0.00166108	0.0543762	0.426308	0.370918	0.00558481	0.432915	1.28931	0.965215	0.432915	0.323525	1.27916
[(2S,3R)-3-Hydroxy-2-[[(5E,8E,11E,14E)-tetracosa-5,8,11,14-tetraenoyl]amino]octadecyl] 2-(trimethylazaniumyl)ethyl phosphate	1.31087	0.835138	0.953793	0.849813	1.11399	0.00804799	0.0460259	0.609222	0.0633015	0.267038	0.209597	0.922789	0.853133	0.209597	0.59334	0.527897
Bastimolide B	0.783384	0.876825	0.844937	0.921989	0.722271	0.069607	0.0756493	0.0358417	0.207113	0.00697654	0.79397	0.742426	0.802671	0.79397	0.445075	1.54661
PC(P-18:1(9Z)/22:4(7Z,10Z,13Z,16Z))	0.778721	0.880634	0.908173	0.974016	0.758487	0.17732	0.0556493	0.12798	0.488656	0.0897529	0.557102	0.708201	0.702895	0.557102	0.191671	1.04568
PE(O-16:0/22:5(4Z,7Z,10Z,13Z,16Z))	0.739737	0.964418	0.918674	0.994685	0.735806	0.0105085	0.803141	0.480717	0.944801	0.00277195	0.299812	1.18191	0.201189	0.299812	0.0846779	1.56105
PC(16:1(9Z)/22:2(13Z,16Z))	1.3022	0.895567	1.06498	1.03659	1.34984	0.00782628	0.137471	0.746805	0.831006	0.00478855	0.0616027	0.937463	0.638579	0.0616027	0.0893383	1.57888
PC(20:2(11Z,14Z)/P-18:1(11Z))	0.878573	0.922947	0.972702	1.00214	0.880451	0.0398099	0.102802	0.343942	0.684315	0.0483214	0.356734	0.68376	0.570162	0.356734	0.0791437	0.916159
16:2-Glc-Campesterol	0.836252	0.88677	0.987191	0.95213	0.796221	0.0535801	0.0392993	0.439122	0.245743	0.0112891	0.325961	0.604384	0.764316	0.325961	0.360634	1.30178
PE(O-18:0/18:3(6Z,9Z,12Z))	0.772421	0.887017	0.706964	1.02778	0.793876	0.0251884	0.387999	0.00842874	0.90325	0.0246283	1.16409	0.98439	0.46707	1.16409	0.0440114	1.27063
PC(22:5(4Z,7Z,10Z,13Z,16Z)/P-18:1(11Z))	0.846442	0.882827	0.945792	1.0007	0.847038	0.0638469	0.195334	0.415165	0.964012	0.0343083	0.34204	0.799182	0.568203	0.34204	0.0147896	1.06866
PC(18:0/22:4(7Z,10Z,13Z,16Z))	1.37031	0.849818	0.937025	0.931914	1.27701	8.49e-05	0.0237209	0.245236	0.242696	0.0123967	0.437294	1.08824	0.918859	0.437294	0.334303	1.05993
PC(18:1(9Z)/P-18:0)	0.813648	0.93584	0.996394	1.12527	0.915572	0.00214662	0.21449	0.672685	0.386499	0.113494	0.173238	1.01433	0.533676	0.173238	0.257125	0.777233
PE(19:0/22:2(13Z,16Z))	0.852382	0.879095	0.985441	1.25894	1.0731	0.425248	0.343816	0.990855	0.161413	0.6142	0.0353659	0.656915	0.558422	0.0353659	0.592525	0.34761
DG(20:3(5Z,8Z,11Z)/14:0/0:0)	0.849828	0.944164	0.93799	0.963035	0.818414	0.161678	0.210364	0.122452	0.280971	0.0323516	0.606747	0.571647	0.637304	0.606747	0.350473	1.08944
quinalizarin	0.139147	6.03221	6.78345	3.07579	0.427986	0.0855469	0.0961545	0.0194404	0.16465	0.330547	1.16261	0.896709	0.894714	1.16261	0.702794	0.996338
Tetramethylene sulfoxide	0.18687	1.62228	1.88227	4.17134	0.779497	0.0364943	0.0690639	0.0109279	0.0144607	0.88365	1.02835	1.19096	0.803887	1.02835	1.13007	0.20721
5-Hydroxy-2,4-dimethylthiophen-3-one	0.40169	2.7196	3.89953	3.83647	1.54107	0.000897	0.0169957	1.45e-06	0.000282	0.712633	2.83647	1.85345	1.6226	2.83647	2.19821	0.33567
3-Hydroxyisovalerylcarnitine	2.0041	0.828596	0.68128	0.688849	1.38052	0.00751795	0.254757	0.0474675	0.0811774	0.164259	1.17028	1.73014	0.785104	1.17028	1.0463	0.789307
Methyl l-phenylalaninate	1.76033	0.924677	0.89906	0.86846	1.52878	0.0128579	0.681798	0.493394	0.384711	0.0542637	0.331618	1.11984	0.268587	0.331618	0.446258	1.20754
Isobutyramide	1.44085	0.829548	0.920453	0.851905	1.22746	0.0262041	0.174318	0.616255	0.275724	0.127101	0.315199	1.01775	0.775705	0.315199	0.468115	0.696922
BURIMAMIDE	0.799585	1.56308	1.21007	1.09609	0.876418	0.306147	0.00215524	0.224677	0.483787	0.594551	0.581749	0.502196	1.57634	0.581749	0.366524	0.347571
Tuliposide B	1.3247	0.768224	0.764306	0.767808	1.01712	2.07e-07	1.6e-05	8.49e-05	0.000335	0.753009	1.17572	1.31318	1.38234	1.17572	1.21343	0.140063
(2R,4S)-1-Tert-Butyl 2-methyl 4-aminopyrrolidine-1,2-dicarboxylate	1.07285	1.55984	1.77719	1.84725	1.98182	0.685197	0.000494	9.49e-05	3.36e-05	1.16e-06	1.60512	0.403287	1.73	1.60512	1.75951	2.59896
terrein	0.727714	1.04973	0.980456	1.51378	1.10159	0.376918	0.843963	0.272384	0.186652	0.894805	0.406093	0.564339	0.0980091	0.406093	0.50716	0.00404893
Lanceolatin C	0.643563	0.954918	1.66135	1.40167	0.902064	0.163827	0.363524	0.0288007	0.0734083	0.895577	1.15526	0.702687	0.605357	1.15526	0.836603	0.088114
9-[2-(Phosphanylmethoxy)propyl]purin-6-amine	0.365333	0.855174	0.801015	0.950573	0.347276	2.54e-05	0.345769	0.222154	0.824536	2.05e-06	0.591089	2.23403	0.538027	0.591089	0.0291709	3.3945
9-Deazaguanine	1.39606	0.995986	0.888832	0.833902	1.16418	0.000647	0.69911	0.0785345	0.0100084	0.119464	0.526583	1.15719	0.0874167	0.526583	0.862682	0.8661
1-Methylinosine	1.13289	1.1005	0.771611	0.922095	1.04463	0.194075	0.754687	0.0101943	0.231101	0.790858	0.943	0.541891	0.229511	0.943	0.529124	0.170643
Aprobarbital	1.15049	1.37903	1.39953	1.49668	1.72192	0.425165	0.103734	0.199517	0.0247619	0.00115438	0.609967	0.285357	0.907383	0.609967	1.04998	2.11968
Metharbital	0.459269	1.65727	1.75513	1.44456	0.66344	0.00823134	0.0100446	0.0214852	0.139137	0.126962	1.0467	1.54735	1.3132	1.0467	0.742823	1.20879
ceritinib	1.15809	1.99773	5.06904	0.756051	0.875574	0.991138	0.330718	0.0399139	0.606008	0.525113	1.2379	0.00887721	0.539322	1.2379	0.218862	0.384515
2,3,5-Hexanetrione	2.48982	0.569011	0.760009	0.632642	1.57517	0.0393117	0.188334	0.529203	0.30242	0.130804	0.355852	1.09233	0.808822	0.355852	0.604888	1.09731
Meprobamate	1.1193	1.91457	0.543041	0.715846	0.801247	0.948317	0.0493837	0.269403	0.67609	0.602085	0.787424	0.0357909	1.40384	0.787424	0.198729	0.538554
trans-cinnamoyl-beta-D-glucoside	0.674831	1.34138	1.46735	1.45412	0.981284	0.000441	0.0453001	0.00675896	0.000853	0.740497	0.98283	1.29813	0.943184	0.98283	1.15694	0.1235
Benzenesulfonamide	0.476227	2.92101	3.47928	1.51146	0.719798	0.00297444	0.000192	4.83e-06	0.0148903	0.272527	2.50056	1.75507	2.43931	2.50056	1.24295	0.85229
3,4-Methylenedioxy-N-ethylamphetamine	0.373138	2.41881	3.81964	1.49252	0.556917	0.152046	0.295561	0.0296414	0.334518	0.530194	1.90351	1.41707	1.16142	1.90351	0.876745	0.521619
Lamivudine-monophosphate	0.792812	3.93038	4.28121	0.626602	0.496777	0.56249	0.263148	0.0845114	0.0654739	0.0309221	1.03632	0.278563	0.541438	1.03632	0.915512	1.54616
2-Fluoro-5-hydroxy-L-phenylalanine	0.565362	1.51316	1.59671	1.48834	0.841452	0.13223	0.0274589	0.0192632	0.0432316	0.974021	1.24979	1.02565	1.31259	1.24979	1.09559	0.00211841
Ethidimuron;	0.407477	2.39779	1.72023	1.42573	0.580951	0.0417196	0.00127661	0.0177847	0.0818807	0.367535	1.36807	1.49747	2.15094	1.36807	0.978856	0.903838
Hydroxy-lacosamide	0.637146	3.14096	2.21518	2.5422	1.61975	0.18694	0.000507	0.0122316	0.0160888	0.316457	1.47535	0.83223	2.31279	1.47535	1.44554	0.699405
Validamine 7-phosphate;	0.573532	1.19333	1.52681	1.25882	0.721977	0.000531	0.101545	0.000388	0.121314	0.0169384	1.53937	1.7122	0.887059	1.53937	0.746967	1.40745
cis-Entacapone	0.509893	3.88968	3.15573	3.23989	1.65199	0.0323789	1.76e-06	9e-05	0.000455	0.213149	2.2713	1.39278	3.14877	2.2713	2.04623	0.913021
N2,N2-Dimethylguanosine	1.30721	0.931324	0.826963	0.804748	1.05198	1.69e-06	0.084508	3.32e-05	5.96e-06	0.311367	0.996338	1.17198	0.450156	0.996338	1.15233	0.368804
4'-Hydroxymethohexital	1.4731	1.35156	1.83779	1.78557	2.63032	0.0568661	0.0855257	0.00426584	0.000912	2.24e-06	1.53219	1.33557	1.13534	1.53219	1.78768	3.72574
Diketene	0.676777	3.32897	2.3202	2.33987	1.58357	0.236783	0.000131	0.00116446	0.0211299	0.254769	2.34201	0.878749	3.15411	2.34201	1.61827	0.850223
Salicyluric acid	0.642857	2.08301	1.53079	1.18774	0.763549	0.102955	0.038692	0.135832	0.885588	0.105298	0.848606	1.09725	1.44571	0.848606	0.125018	1.37067
Hexobarbital	0.389957	2.87197	3.12704	2.58609	1.00846	2.48e-05	3.86e-06	2.55e-05	0.00424693	0.213001	2.12957	2.25978	2.60526	2.12957	1.35056	1.13313
N-Methacryloyl-L-glutamic acid	1.3362	0.824956	0.748642	0.653412	0.87309	0.236537	0.316504	0.184124	0.0461314	0.365264	0.774625	0.739024	0.632004	0.774625	1.13438	0.645814
Cartap	1.31268	0.904678	0.748456	0.742035	0.974052	0.0533132	0.138932	0.0180375	0.0252627	0.998996	1.08078	0.859086	0.771569	1.08078	1.04124	0.0096059
1-Naphthylurea	1.05951	1.52708	1.10576	1.17785	1.24794	0.476725	0.069447	0.954534	0.786136	0.3295	0.0480366	0.303478	0.957731	0.0480366	0.203699	0.789561
2-oxo-4-methylthio-butanoic acid	1.38708	0.829573	0.793657	0.884143	1.22637	0.0118782	0.0250893	0.0105639	0.0914073	0.136795	1.05916	1.19883	1.01792	1.05916	0.77685	1.08968
2-[(2R)-2-Aminopropyl]-5-hydroxybenzoic acid	0.639937	0.945511	0.813707	0.934962	0.598317	0.189285	0.984941	0.24886	0.714223	0.0867908	0.529158	0.777441	0.0101818	0.529158	0.189496	1.21978
Cyenopyrafen;	1.26331	0.780113	0.776469	0.780714	0.986284	0.077305	0.0444097	0.0493723	0.0423226	0.911065	0.87526	0.896728	1.02558	0.87526	0.804756	0.123781
5,7-dihydroxy-2-(4-methoxyphenyl)-6-(3-methylbut-2-enyl)-2,3-dihydrochromen-4-one	0.681131	1.30446	1.36979	1.48967	1.01466	0.00132469	0.0614805	0.00960658	0.000293	0.882313	0.959882	1.34312	0.904152	0.959882	1.29778	0.100463
Ilomastat	1.19261	0.82381	0.746394	0.802524	0.957102	0.113387	0.0739415	0.0101237	0.0355024	0.92757	1.14254	0.746093	0.882121	1.14254	0.869395	0.0302832
1-Methylphenanthrene;	1.36421	0.856681	0.942764	0.839951	1.14587	0.014918	0.0741454	0.395674	0.0383585	0.263645	0.271163	1.33058	0.731322	0.271163	0.778658	0.996298
1-Hydroxy-2,2,5,5-tetramethylpyrrolidine-3-carboxamide	1.94266	1.31879	0.791464	0.630137	1.22414	0.439764	0.285158	0.840341	0.692963	0.571879	0.170447	0.256723	1.00834	0.170447	0.198274	0.31654
Tryptophan 2-C-mannoside	0.596189	1.41003	1.51597	1.62813	0.970674	0.000173	0.0153047	0.000668	5.64e-05	0.816142	1.22197	1.57306	1.07719	1.22197	1.42487	0.0847012
alpha-(4-Pyridyl-1-oxide)-N-tert-butylnitrone	0.537195	1.45005	1.42997	1.39008	0.746743	3.09e-05	0.0201045	0.011419	0.0338001	0.00715049	1.03395	1.94357	1.11507	1.03395	0.815809	1.52522
Carbaryl	0.557015	1.98016	1.55584	1.27518	0.710293	0.00402396	0.00148469	0.0111136	0.151439	0.0550601	1.23163	1.51007	1.71212	1.23163	0.681211	1.25307
8-acetamido-2-methyl-7-oxononanoic acid	0.963128	0.925439	0.74307	0.644224	0.62047	0.904919	0.483467	0.026322	0.00242235	0.00329146	0.917964	0.169047	0.399314	0.917964	1.34511	1.93208
Hydroxytyrosol 3'-sulfate	0.191489	6.05362	10.9241	2.22143	0.425379	0.000214	5.88e-05	0.000778	0.0092631	0.0332519	1.99384	2.52972	2.72306	1.99384	1.49908	2.04733
Fasoracetam	0.840846	1.2173	1.23179	1.51434	1.27333	0.459255	0.136895	0.544012	0.00491332	0.0944191	0.198324	0.436961	0.704873	0.198324	1.14102	1.08274
Mevalonic acid	0.0358175	1.46092	1.6365	1.54352	0.055285	0.0068241	0.140248	0.0729897	0.151748	0.0409504	0.963787	1.88992	0.833325	0.963787	0.699826	2.13823
5-(3',5'-Dihydroxyphenyl)-<U+03B3>-valerolactone sulfate	0.402783	3.71967	2.71837	2.9714	1.19683	0.0178929	0.0439656	0.0462073	0.362646	0.0845937	1.86189	2.39811	1.99241	1.86189	1.01607	1.88255
Phthalic acid	0.775803	1.3466	1.84445	1.5554	1.20669	0.193817	0.071259	0.00137093	0.0754385	0.598488	1.65222	0.746524	0.964159	1.65222	0.836362	0.208258
Metalaxyl;	1.7087	1.35712	2.39036	0.547521	0.935547	0.0481884	0.572386	0.300334	0.0259577	0.961291	0.517751	1.03012	0.28656	0.517751	1.07944	0.0251159
4-Nitrophenyl-3-ketovalidamine; p-Nitrophenyl-3-ketovalidamine; N-(4-Nitrophenyl)-3-ketovalidamine;	0.646374	3.40671	2.76674	2.70198	1.74649	0.268176	3.4e-05	0.000518	0.0051492	0.110521	2.48584	0.882044	3.45403	2.48584	1.96562	1.31903
Valclavam;	1.94571	1.18412	1.12902	1.15159	2.24066	1.3e-07	0.0979965	0.205588	0.271291	2.21e-09	0.385008	2.15418	0.643895	0.385008	0.353936	3.1795
Aspartylphenylalanine	0.806714	1.6354	1.14249	1.09337	0.882035	0.0432153	0.00546653	0.24071	0.374521	0.144779	0.442631	0.839401	1.21374	0.442631	0.348415	0.8376
(2R,3S,4S,5R,6R)-2-[[(2S,3R,4R)-3,4-dihydroxy-4-(hydroxymethyl)oxolan-2-yl]oxymethyl]-6-[4-(4-hydroxyphenyl)butan-2-yloxy]oxane-3,4,5-triol	1.68784	0.758317	0.68744	0.600179	1.013	0.00658098	0.10054	0.0332872	0.00332161	0.934182	0.984189	1.44128	0.867876	0.984189	1.3606	0.173033
S-(N-Hydroxy-N-methylcarbamoyl)glutathione;	0.260549	3.83639	2.1107	1.74551	0.454791	0.00501561	0.00124918	0.0472138	0.157151	0.0768688	1.12708	1.93581	2.20986	1.12708	0.77631	1.71602
1-[4,5-bis(hydroxymethyl)-3-methoxy-2-methylphenoxy]-3-methylbutane-2,3-diol	2.79383	0.492151	0.404936	0.431141	1.20454	0.000309	0.00904153	0.000625	0.000717	0.665417	1.91098	2.00658	1.63754	1.91098	1.93305	0.170841
Glaziovine	0.121601	1.52194	3.28124	4.57748	0.556624	0.0844532	0.0696284	0.00211448	0.0171717	0.956199	1.3574	0.982457	0.788919	1.3574	1.04568	0.186957
Tos-Arg-CH2Cl;	0.293251	37.1067	3.35913	1.38933	0.407424	2.19e-05	0.000249	0.0120229	0.316923	0.000146	1.2815	2.42661	2.30883	1.2815	0.493222	3.05823
NCGC00380621-01!4-oxo-4-(3-oxodecan-2-ylamino)butanoic acid [IIN-based: Match]	2.38402	0.668953	0.659262	0.753762	1.79699	1.68e-05	0.00417084	0.00140656	0.00113377	0.326615	1.56613	2.21875	1.66034	1.56613	1.62781	0.528689
2-Hexenoylcarnitine	2.43293	0.570845	0.725989	0.488907	1.18948	8.82e-08	4.7e-06	0.00362165	4.87e-08	0.274251	1.14938	2.4363	2.06295	1.14938	2.2735	0.711553
D,L-Buthionine	1.4388	0.466497	0.427695	0.366402	0.527178	0.19353	0.00513329	0.00154314	9.85e-05	0.00123979	1.752	0.674947	1.72553	1.752	2.26049	2.34686
NCGC00384646-01!(4R)-4-ethenyl-4,10-dimethyl-2-(2-methylprop-1-enyl)-2,3-dihydropyrano[3,2-c]chromen-5-one [IIN-based on: CCMSLIB00000846008]	1.89609	0.742225	0.625329	0.616695	1.16931	0.00605624	0.0861234	0.0187571	0.016903	0.567115	1.18764	1.4258	0.966182	1.18764	1.24395	0.461992
Pro-Pro-Pro	1.46169	1.22482	0.910909	1.06177	1.55197	0.282007	0.205021	0.824324	0.302235	0.019052	0.104599	0.579199	0.943761	0.104599	0.553738	1.80889
Monoacetyldiglyceride	0.958164	1.67293	1.06441	1.45232	1.39156	0.741578	0.0332474	0.399146	0.0281713	0.0375944	0.549728	0.418022	1.71803	0.549728	1.45198	1.68548
LID_265.1546_9.2	1.18162	1.50182	1.80932	1.05039	1.24116	0.592961	0.0564063	0.532068	0.83478	0.361997	0.315193	0.413422	0.996133	0.315193	0.0827215	0.449233
3-[(1-Carboxyvinyl)oxy]benzoic acid	0.616649	3.44971	2.81919	2.8129	1.73457	0.522819	5.26e-05	0.00112131	0.0125188	0.107868	2.28199	0.561873	3.23904	2.28199	1.70299	1.39668
5-(Aziridin-1-yl)-3-(hydroxymethyl)-2-(3-hydroxyprop-1-enyl)-1-methylindole-4,7-dione	1.45715	1.1282	1.0631	0.632953	0.922307	0.00180425	0.133635	0.038402	4.55e-05	0.261451	0.922413	1.29527	0.758022	0.922413	1.58663	0.492809
Colforsin daropate	4.64372	3.06063	14.7105	0.279781	1.29922	0.227698	0.720699	0.272513	0.294989	0.745725	0.834414	0.934018	0.301734	0.834414	0.734775	0.184977
Deltaline	1.01891	1.54529	2.82474	0.774238	0.788877	0.599059	0.856747	0.199958	0.14846	0.487418	0.650368	0.456049	0.150585	0.650368	0.621232	0.475078
S-Phenyl-L-cysteine	9.94647	0.101397	0.120787	0.0791771	0.787533	0.48298	0.530762	0.8992	0.26794	0.501761	0.0484169	0.54793	0.505445	0.0484169	0.721208	0.458296
1,8-Naphthyridin-2(1H)-one	0.438113	2.17368	1.60366	1.67216	0.732596	0.000281	0.000109	0.0122879	0.0014099	0.186491	1.27173	2.03447	2.21326	1.27173	1.68571	0.93595
L-Serine-phosphoethanolamine; Serine phosphoethanolamine;	0.364499	2.50272	1.84019	1.95229	0.711609	0.000703	0.000124	0.0257763	0.000473	0.420715	1.25345	2.1874	2.41018	1.25345	1.98946	0.651386
Noopept	4.76735	0.86511	0.698584	0.452105	2.15534	1.76e-05	0.0947252	0.0322344	0.00092	0.163743	1.41917	2.92935	1.21994	1.41917	2.22442	0.922606
Eterobarb	1.38671	0.825151	0.740596	0.649046	0.900037	0.00684955	0.0417544	0.00480242	0.000151	0.141409	1.16309	1.13261	0.986022	1.16309	1.52432	0.699793
Pyroglutamyl-glutamyl-proline amide	0.317551	66.8954	4.27538	1.33726	0.424648	0.000216	0.00142998	0.00268308	0.308485	0.00132171	1.60562	2.26604	2.13365	1.60562	0.580704	2.7097
(E)-N-(2-Amino-4-fluorophenyl)-3-(1-cinnamyl-1H-pyrazol-4-yl)acrylamide	0.69528	12.8554	0.805134	0.840535	0.584407	0.0675415	0.313882	0.935564	0.820557	0.0171779	0.0658314	1.03944	0.744378	0.0658314	0.0350534	1.70563
Ethinyl estradiol sulfate	0.316705	67.2474	4.28732	1.33857	0.42393	0.000239	0.00136749	0.00292107	0.306905	0.00144311	1.60807	2.26913	2.15119	1.60807	0.585327	2.70361
Bentazone	2.13851	0.626707	0.503564	0.406249	0.868767	1.81e-05	0.00181619	3.18e-05	2.62e-07	0.614986	1.95546	2.16762	1.68582	1.95546	2.50832	0.239979
3'-Hydroxyamobarbital	2.07869	0.311164	0.298237	0.238997	0.4968	0.0509509	0.00146635	0.0012045	1.66e-05	0.00441532	2.05534	1.24276	2.26932	2.05534	2.90243	2.3568
N-Sulfonyloxy-PhIP;	0.338705	3.3669	2.84577	3.46467	1.1735	0.0454373	0.0619374	0.113832	0.441413	0.167767	1.27772	1.90115	1.63857	1.27772	0.807567	1.37678
N-(3-(5,6,7,8-Tetrahydro-2-naphthyl)prop-2-enyl)acetohydroxamic acid	0.619213	1.4099	1.05316	4.24898	2.63102	0.0256158	0.137665	0.229304	0.000639	0.127665	0.726737	1.45038	0.915423	0.726737	2.14532	1.31405
keto-1,4-benzoquinone	0.738457	1.60807	1.47746	1.41848	1.04749	0.145809	0.00150103	0.00901519	0.00492775	0.38714	1.07084	0.666827	1.42315	1.07084	1.0862	0.496456
3,5-Dinitrosalicylic acid	0.564762	3.48583	3.29603	2.59372	1.46484	0.0376021	3.42e-06	3.09e-05	0.00369321	0.361145	2.61032	1.43085	3.33683	2.61032	1.72677	0.578741
epsilon-(Hexanoyl)lysine	0.932754	2.29933	3.36371	0.822568	0.767253	0.296367	0.0221337	0.00447858	0.580873	0.447309	1.71176	0.648974	1.48957	1.71176	0.256692	0.506284
3,5-dihydroxydecanoic acid	0.31666	2.25058	2.42924	2.55603	0.809392	0.000718	3.91e-05	0.00358533	0.00529831	0.268132	1.44407	2.06722	2.19346	1.44407	1.34542	0.809275
Benzenebutanoic acid, alpha-(acetylamino)-2-amino-gamma-oxo-	1.18337	1.46532	1.53538	1.16449	1.37802	0.662825	0.0235103	0.985599	0.789823	0.408183	0.0486759	0.281646	1.21739	0.0486759	0.0739191	0.439264
Hydroxyphenylacetylglycine	0.545584	3.65115	5.73523	2.18193	1.19042	0.146996	0.000329	0.000941	0.0142336	0.581349	1.62904	0.697583	1.8574	1.62904	0.992719	0.378983
Riboflavin	0.500221	1.08127	0.903559	0.806529	0.403443	0.1125	0.966495	0.811701	0.44769	0.0134535	0.114915	0.997519	0.0534674	0.114915	0.562364	1.93869
Tranexamic Acid	0.990156	1.26098	0.906852	0.919899	0.910843	0.481266	0.19164	0.438797	0.713075	0.614498	0.304033	0.352996	0.608089	0.304033	0.15615	0.325102
5-chloro-2,4-dihydroxy-6-methyl-3-[(E)-3-methyl-5-[(1S,2R,6R)-1,2,6-trimethyl-3-oxocyclohexyl]pent-2-enyl]benzaldehyde	0.760633	16.7828	0.748617	0.735052	0.559105	0.101079	0.427201	0.790239	0.659496	0.0124901	0.130392	0.922864	0.632917	0.130392	0.162681	1.80999
Pitavastatin; (3R,5S,E)-7-(2-cyclopropyl-4-(4-fluorophenyl)quinolin-3-yl)-3,5-dihydroxyhept-6-enoate;	0.360147	84.6718	4.4603	1.1127	0.400735	0.000756	0.00805888	0.0100931	0.713546	0.00111387	1.30712	1.87823	1.7179	1.30712	0.270761	2.66695
HHPAA sulfate	0.967427	0.861764	6.08916	0.990087	0.957837	0.111331	0.400297	0.019569	0.508934	0.224169	1.38069	1.00051	0.546432	1.38069	0.354058	0.706022
1-Ethylpiperidine	1.10472	0.900967	0.728139	0.95703	1.05725	0.276877	0.189251	0.00121125	0.127844	0.541028	1.18162	0.448539	0.538196	1.18162	0.573032	0.393756
Nifedipine	1.11245	0.878499	0.808702	0.79317	0.882365	0.140383	0.0771456	0.00783316	0.00200827	0.337034	0.891163	0.62722	0.674695	0.891163	1.03694	0.500657
Nicardipine	1.17971	0.753117	0.681614	0.576312	0.679881	0.160415	0.0988964	0.0181793	0.00136303	0.115365	1.08471	0.877224	0.858233	1.08471	1.50879	0.952906
Leucyl-leucine	0.961409	1.93944	3.67124	0.734388	0.706047	0.531796	0.0431624	0.00540956	0.941195	0.376044	1.69444	0.36329	1.32187	1.69444	0.0591573	0.636517
Cediranib	0.758474	20.3404	0.792005	0.746114	0.565908	0.202715	0.533625	0.446885	0.327219	0.0177425	0.347497	0.73892	0.496187	0.347497	0.407789	1.8381
alpha-Hydroxymetoprolol	1.7912	0.551366	0.633613	0.522765	0.936378	0.00259795	0.000154	0.00254235	7.91e-05	0.324293	1.42665	1.71886	2.0883	1.42665	2.05741	0.718489
2-Amino-3-(3-fluoro-4,5-dihydroxyphenyl)propanoic acid	2.81816	0.164622	0.0836229	0.214828	0.60542	7.96e-09	9.39e-24	2.68e-26	2.28e-15	0.000237	4.87987	2.68336	4.67066	4.87987	3.86514	2.5398
(-)-Epigallocatechin	0.44892	3.72593	1.94933	3.89484	1.74847	0.14365	0.0104305	0.0472444	0.0014434	0.159973	1.22739	1.04687	2.11381	1.22739	2.03496	1.30144
3-OH-C10-HSL	1.30649	0.688099	0.873421	0.649509	0.848577	0.259702	0.0670625	0.510184	0.0272983	0.33516	0.33838	0.629023	1.03437	0.33838	1.18827	0.656273
Biotin thiamine	1.40248	7.80508	1.68616	2.47596	3.47249	0.382165	5.58e-08	0.329355	0.00299536	2.85e-05	0.428587	0.621674	3.72137	0.428587	1.75952	3.133
Isofraxidin	0.572764	2.86572	2.67532	2.64739	1.51633	0.186962	0.00013	0.00175489	0.0115131	0.30234	2.15314	1.00296	3.11664	2.15314	1.7446	0.803599
C20819; Carbapenem biosynthesis intermediate 5;	5.69223	0.236144	2.50524	0.177505	1.0104	3.41e-09	1.26e-08	0.0121132	8.01e-09	0.680694	1.44678	3.3498	3.69769	1.44678	3.46419	0.191288
2,6-Dichloro-4-nitrophenol	0.941178	0.99765	2.30781	1.74547	1.6428	0.553696	0.923631	0.000767	0.00285223	0.00817573	1.45446	0.18622	0.00822259	1.45446	1.24727	1.4618
4-Methylcoumarin	1.26454	1.58539	4.21158	1.50337	1.90107	0.49189	0.11984	0.0930469	0.594065	0.216794	1.00252	0.292743	1.00119	1.00252	0.35243	0.968885
Descyclopropyl Abacavir	0.780549	2.62282	1.59104	1.1553	0.901765	0.128335	0.0173517	0.00264996	0.377575	0.411241	1.71113	0.887926	1.61672	1.71113	0.43371	0.625324
3,5-Dihydroxyphenylvaleric acid	3.06107	4.41395	10.0169	12.8377	39.2972	0.0527049	0.0606674	0.108413	0.118432	0.00141158	1.03168	1.12422	1.37327	1.03168	0.990035	2.80291
Bergaptol sulfate	1.22926	2.66631	0.833294	80.2352	98.6302	0.344227	0.0444027	0.472728	0.0413582	0.0176239	0.333703	0.484903	1.10387	0.333703	1.06856	2.28007
9,10-Phenanthrenequinone	0.626368	4.32292	1.67909	2.82595	1.77008	0.208699	5.19e-06	0.0220743	0.00358513	0.165558	0.984599	0.571563	2.57999	0.984599	1.34919	1.23099
Acetosyringone	0.289787	1.26729	1.02265	1.54644	0.448138	0.0133578	0.0331256	0.199641	0.10063	0.215671	0.816808	1.65995	1.66593	0.816808	0.999885	1.2247
Cyclopropanecarboxamide, 1,2,2,3,3-pentamethyl-	1.43582	2.51055	2.32344	2.82282	4.05307	0.0625271	0.511981	0.161684	0.170924	0.555967	1.34949	1.4875	0.6	1.34949	1.34409	0.436861
4-Piperidinol, 1-hydroxy-2,2,6,6-tetramethyl-	1.41794	2.70201	1.81157	3.1643	4.48679	0.0802797	0.577635	0.184441	0.338917	0.379158	1.25783	1.32191	0.485987	1.25783	0.957047	0.76358
BILA 2185BS;	1.29541	0.854471	2.9832	0.671102	0.86935	0.295151	0.387612	0.181204	0.052411	0.387805	0.803078	0.761252	0.537586	0.803078	0.968292	0.618711
Pulcherriminic acid; 2,5-Dihydroxy-3,6-bis(2-methylpropyl)pyrazine bis-N-oxide;	2.41814	0.367642	0.298109	0.22912	0.554044	0.0908058	0.040411	0.00457557	0.000117	0.00504636	1.80068	0.966067	1.42496	1.80068	2.58078	2.23864
3-hydroxyoctanoyl carnitine	4.7099	0.311734	0.233373	0.126954	0.597943	1.36e-07	2.93e-07	1.16e-09	3.94e-13	0.372615	3.63259	3.6363	3.4401	3.63259	4.21943	0.974895
4-Hydroxyphenyl acetate	0.667256	1.1404	0.388311	0.300297	0.200375	0.541595	0.269739	0.0339514	0.00866044	0.000737	1.64967	0.644176	0.898675	1.64967	1.93716	3.52936
Des-arg(9)-bradykinin	3.14084	1.17938	1.44452	0.502493	1.57825	0.314292	0.871947	0.433276	0.702839	0.299382	0.54119	0.716514	0.136773	0.54119	0.263281	0.632788
10H-Pyrido(3,2-b)(1,4)benzothiazine, 10-(2-morpholinoethyl)-	0.837301	3.72093	1.52276	1.0729	0.898337	0.7709	0.110115	0.00763601	0.774399	0.678255	0.895023	0.0521281	0.778468	0.895023	0.00322087	0.252077
Chlorpheniramine; Chlorphenamine;	12.159	0.192641	0.477102	0.134512	1.63553	0.443833	0.945314	0.288771	0.67777	0.499658	0.773961	0.472197	0.0316546	0.773961	0.183422	0.479601
Vinclozolin M2	1.13874	1.39647	1.44205	1.13969	1.29781	0.938236	0.16727	0.0785583	0.558977	0.424442	0.855699	0.0326669	0.846924	0.855699	0.212064	0.380957
3-Methyl-(triazen-1-yl)imidazole-4-carboxamide	1.44299	0.578481	0.481546	0.581354	0.838886	0.0107517	7.02e-05	5.25e-07	4.54e-05	0.112477	2.07454	1.01565	1.85669	2.07454	1.73438	0.947842
(E)-4-(6-methyl-1,2-dithiin-3-yl)but-1-en-3-yn-1-ol	0.619751	6.14791	3.15266	3.54532	2.19722	0.103425	0.000259	0.00676123	0.00387468	0.192735	1.62881	1.00863	2.53926	1.62881	1.75048	1.02655
3,5-Dinitrobenzoic acid	0.639566	2.82468	2.16212	2.30645	1.47512	0.28098	0.000373	0.00408042	0.0212108	0.236612	2.00732	0.913487	2.8474	2.00732	1.51998	0.92527
1,4-Dioxin	0.889898	1.63453	1.35743	1.22094	1.08651	0.50929	0.000928	0.0158174	0.0357944	0.220654	0.987302	0.423446	1.60744	0.987302	0.830113	0.755044
6,7-Dichloro-3-hydroxy-1,5 dihydro-imidazo[2,1-b]quinazolin-2-one	0.461393	3.99898	2.93903	3.19523	1.47426	0.0763456	2.09e-06	9.53e-05	0.000418	0.142011	2.58266	1.35748	3.64223	2.58266	2.27039	1.1664
2-Chloroticlopidine	0.659444	3.00155	2.21711	2.29537	1.51367	0.171616	6.81e-05	0.00160741	0.00728935	0.203636	2.0502	0.977486	2.98091	2.0502	1.67576	0.942486
Ascorbic acid 2-sulfate	0.635182	3.26212	2.31939	2.52306	1.6026	0.167351	3.94e-05	0.00234581	0.00550401	0.187155	2.04505	1.0373	3.16264	2.04505	1.80229	1.01178
Haematommone	0.777178	2.28743	2.40349	2.14208	1.66478	0.830911	0.00124963	0.0940749	0.220828	0.312594	1.31225	0.219799	2.90653	1.31225	0.944643	0.804211
2-Hydroxy-4-(3-azidomethylphenyl)-4-oxo-2-butenoic acid	0.764695	2.30213	2.31209	2.0969	1.60349	0.721329	0.00155665	0.116165	0.296216	0.473555	1.25627	0.328744	2.89097	1.25627	0.803336	0.46805
2-Methyl-4(3H)-quinazolinone	1.83414	0.813764	0.580284	0.522842	0.958967	0.016606	0.178801	0.0149336	0.00398233	0.634306	1.47578	1.48299	0.916439	1.47578	1.69777	0.270502
3,5-Dichloro-2-hydroxybenzenesulfonic acid	0.0230301	7.14555	4.66483	2.29783	0.0529192	0.000714	1.83e-11	6.09e-12	3.87e-07	0.130244	3.74803	2.9004	4.22856	3.74803	2.70388	1.82031
4,6-dihydroxy-4-(hydroxymethyl)-3,4a,8,8-tetramethyl-5,6,7,8a-tetrahydronaphthalen-1-one	1.66188	0.647333	0.654421	0.543255	0.902823	9.3e-05	6.28e-05	5.68e-05	9.68e-08	0.595387	1.58104	1.83327	1.72264	1.58104	2.09222	0.353949
N-[2-(3,4-Dihydroxyphenyl)ethyl]octanamide	0.342259	1.70361	1.5649	3.22948	1.10532	0.00719494	0.0494248	0.104676	0.0131286	0.555944	1.01502	1.91431	1.35748	1.01502	1.53204	0.720295
Bcl-2 Inhibitor	1.1974	1.05314	0.844591	0.752937	0.901568	0.383552	0.977083	0.244108	0.0640951	0.227441	0.555683	0.483839	0.0602315	0.555683	0.862581	0.569564
Nafagrel	1.17209	1.05076	0.855524	0.768658	0.900937	0.416821	0.982145	0.262856	0.0701281	0.22133	0.525599	0.443045	0.0550261	0.525599	0.817263	0.575176
N-Methyl-N-nitroso-1H-purin-6-amine	0.751159	1.1247	1.00864	1.43592	1.0786	0.122617	0.934313	0.546809	0.0353919	0.683569	0.253093	0.810378	0.0583892	0.253093	0.817126	0.326539
(5E,8Z)-4,7-dihydroxy-2-methyl-2,3,4,7-tetrahydrooxecin-10-one	2.14753	0.728236	0.638595	0.715521	1.5366	0.00139179	0.0734022	0.0401774	0.0898346	0.0748753	1.05836	1.59095	1.02831	1.05836	1.00805	1.18479
7-Deoxyloganetin;	2.20673	0.685622	0.604933	0.630423	1.39117	0.000836	0.0522949	0.0145748	0.0341133	0.0519383	1.26142	1.7275	1.07117	1.26142	1.21591	1.38971
Sulpiride	0.539489	1.73674	1.55418	1.96257	1.05878	0.0489101	0.0205141	0.0681511	0.00578624	0.618805	1.12201	1.49682	1.55949	1.12201	1.6476	0.466256
phenylglucoside	0.203835	0.753132	0.758209	0.790345	0.1611	2.3e-07	0.460537	0.413778	0.784171	5.23e-12	0.455721	3.54256	0.608298	0.455721	0.107312	5.23687
3,4,5-Trimethoxycinnamic acid	0.196006	0.763666	0.736926	0.737063	0.144469	3.1e-07	0.562736	0.573539	0.752829	4.54e-12	0.297124	3.54591	0.49473	0.297124	0.113402	5.38402
Delamanid	0.2472	1.18704	1.20855	1.12383	0.277811	0.0110249	0.0255592	0.0124733	0.0587766	0.0296043	0.663366	1.27735	0.700574	0.663366	0.546442	1.82243
NCGC00384658-01!7-methoxy-8-(3-methyl-5-oxo-2H-furan-4-yl)chromen-2-one [IIN-based on: CCMSLIB00000846503]	0.19637	0.742092	0.79817	0.786993	0.154542	2.39e-07	0.580918	0.575524	0.822693	1.35e-11	0.288772	3.59942	0.450786	0.288772	0.059748	5.24948
Enterolactone 3''-sulfate	0.351892	0.856994	2.58397	1.21078	0.426063	0.0610736	0.142026	0.0158447	0.0423091	0.771073	2.00138	1.62201	1.40994	2.00138	1.63097	0.594492
Bergaptol	1.01065	1.12691	1.02593	25.3659	25.6359	0.78373	0.184161	0.376401	0.0275047	0.025288	0.175791	0.0785291	0.3591	0.175791	1.00345	1.85716
Pentahomomethionine; L-Pentahomomethionine;	1.34444	0.489841	0.356248	0.344386	0.463005	0.115844	4.57e-05	9.4e-08	3.96e-08	6.12e-07	2.54975	0.663027	2.15586	2.54975	2.6939	3.05272
(2S,3S,4R,5R)-5-(6-Aminopurin-9-yl)-N-cyclopropyl-3,4-dihydroxyoxolane-2-carboxamide	0.65408	1.37938	1.2964	1.81739	1.18872	0.277493	0.108821	0.441149	0.00403226	0.325308	0.446698	0.799198	0.805371	0.446698	1.26971	0.871713
7-Ethoxycoumarin	0.246741	1.11424	0.791217	0.813376	0.200693	0.00232563	0.523907	0.61959	0.658139	0.00186834	0.317834	2.1821	0.342049	0.317834	0.357474	2.97583
5-(4-Methylphenyl)-7-tert-butyl-4,5,6,7-tetrahydro-1H-pyrazolo[3,4-d]pyrimidine-4-amine	3.33488	0.441898	0.332463	0.322556	1.07569	5.23e-07	7.12e-06	2.55e-07	2.2e-08	0.223295	2.90687	2.721	2.61092	2.90687	3.15347	0.897325
(2,5-Dihydroxypyrrol-1-yl) 4-[(2,5-dioxopyrrol-1-yl)methyl]cyclohexane-1-carboxylate	1.04466	1.01959	0.925807	0.766556	0.800793	0.912753	0.992501	0.655953	0.100402	0.0278533	0.270479	0.0792567	0.094619	0.270479	0.827686	1.17481
Bisulepine	0.975579	0.999789	0.90276	0.759977	0.741418	0.963912	0.688781	0.254117	0.0207743	0.029759	0.506037	0.124599	0.222376	0.506037	0.958568	1.18023
Carbamorph;	1.76219	0.69345	0.740163	0.725337	1.27818	0.000477	0.0113386	0.0151813	0.0120808	0.218523	0.930309	1.40242	1.1328	0.930309	1.07365	0.74933
NCGC00385788-01!3-(2,4-dihydroxyphenyl)-5,7-dihydroxy-6,8-bis(3-methylbut-2-enyl)-2,3-dihydrochromen-4-one [IIN-based on: CCMSLIB00000846382]	1.33143	0.770517	0.744382	0.747401	0.995112	0.121415	0.0592932	0.0296303	0.0518352	0.625487	1.08607	0.703625	1.05234	1.08607	0.949875	0.232735
1-Tetralone	0.960246	1.27441	1.13227	0.953033	0.915147	0.784928	0.0627959	0.529062	0.243362	0.531976	0.172438	0.219731	0.685174	0.172438	0.387749	0.450895
4-hydroxy-3-[(4-hydroxy-6-methyl-2-oxopyran-3-yl)methyl]-6-methylpyran-2-one	1.25205	2.02316	1.65622	3.1777	3.97864	0.696862	0.000529	0.00410794	0.0492293	0.01365	1.96739	0.473306	2.90857	1.96739	1.16965	2.25464
3-Phenyl-1H-pyrazole-4-carbaldehyde	1.39137	0.869536	0.786526	0.630166	0.876797	0.010489	0.0788536	0.0164682	0.000138	0.116981	1.07126	1.21298	0.958934	1.07126	1.63195	0.883394
Phenobarbital	1.31472	0.898665	0.83903	0.671717	0.883118	0.0543873	0.153339	0.0659684	0.00164024	0.0462213	0.85185	0.876416	0.83108	0.85185	1.45988	1.08435
4'-Azidocytidine	0.0261207	1.36228	1.35281	9.58271	0.250307	3.3e-10	0.0157823	0.0109586	0.00515954	7.71e-08	0.808021	4.68024	0.892265	0.808021	1.46834	5.35076
N-[1-(4-methoxy-6-oxopyran-2-yl)-2-methylbutyl]acetamide	1.39039	0.636645	0.632104	0.554649	0.771182	0.0205233	0.000587	0.000377	1.51e-05	0.00685163	1.51894	1.0397	1.61133	1.51894	1.87822	1.37318
5-Aminoisoquinolin-1(2H)-one	1.52517	0.952749	0.671526	0.583665	0.890186	0.0655303	0.42378	0.0357946	0.00595634	0.200669	1.11813	1.06009	0.563422	1.11813	1.44626	0.679947
Adipic dihydrazide	0.710862	1.56678	1.49952	1.30764	0.92955	0.00370869	0.00209768	0.00698102	0.108877	0.201875	1.02771	1.08226	1.34495	1.02771	0.623895	0.755613
4-[[(1R)-2-[[(2R)-2-(2-Adamantyloxycarbonylamino)-3-(1H-indol-3-yl)-2-methylpropanoyl]amino]-1-phenylethyl]amino]-4-oxobutanoic acid	4.16197	0.541607	0.525252	0.580562	2.41628	0.0156472	0.809688	0.732289	0.283768	0.0519937	0.190429	1.7601	0.153887	0.190429	0.719335	1.3435
NCGC00381139-01!6-benzyl-3-butan-2-yl-9-(7-hydroxy-6-oxooctyl)-1,4,7,10-tetrazabicyclo[10.4.0]hexadecane-2,5,8,11-tetrone [IIN-based on: CCMSLIB00000845831]	3.63597	0.593623	0.729569	0.640861	2.33015	0.0701877	0.642368	0.49417	0.928623	0.0246013	0.598399	1.63501	0.492814	0.598399	0.0894571	2.02349
N-[(4-Amino-2-methylpyrimidin-5-yl)methyl]-N-[5-hydroxy-3-(prop-2-enyldisulfanyl)pent-2-en-2-yl]formamide	1.18993	0.941711	0.819898	0.745849	0.887507	0.210828	0.365465	0.0641474	0.0138989	0.141088	0.832333	0.594788	0.483317	0.832333	1.08944	0.770199
Methadone	1.74926	0.623007	0.648717	0.511824	0.895316	1.25e-05	1.18e-05	3.23e-05	9.8e-09	0.358838	1.56573	1.91692	1.81134	1.56573	2.24248	0.484545
5'-Amino-5'-deoxyadenosine	1.87556	0.560857	0.453554	0.488565	0.916334	0.00119421	0.0011744	1.74e-05	9.04e-05	0.224071	1.94388	1.40998	1.62297	1.94388	1.88644	0.623501
(E)-2-decylpent-2-enedioic acid	3.00822	0.361782	0.217825	0.223211	0.671468	0.00527918	0.00148682	3.48e-05	6.69e-05	0.151943	2.60073	1.85543	2.26707	2.60073	2.54875	1.03061
bendazac	1.23909	0.89515	0.773296	0.670451	0.830751	0.192296	0.280554	0.0491057	0.00505363	0.0791606	0.942741	0.683791	0.604203	0.942741	1.28803	0.979212
Nepafenac	1.2544	0.903037	0.786028	0.6616	0.829909	0.248348	0.323989	0.0933479	0.00967294	0.0716889	0.869338	0.62498	0.602008	0.869338	1.25725	1.03385
1-{2-[(3-Ethylphenyl)amino]-2-oxoethyl}-6-oxo-1,6-dihydropyridine-3-carboxylic acid	1.24024	0.905723	0.792042	0.688291	0.853649	0.149202	0.311161	0.0546147	0.00443166	0.0875466	0.867481	0.704219	0.553661	0.867481	1.2387	0.878485
EPITUMOMAB CITUXETAN	1.54535	0.965259	0.686573	0.529081	0.817614	0.150854	0.336029	0.0737534	0.00803346	0.17707	1.19053	1.06178	0.750776	1.19053	1.72077	1.08254
Scoparone	0.0472491	9.32573	227.444	123.03	5.81307	0.198934	0.386515	2.66e-24	5.32e-07	0.000124	6.93126	0.849908	0.444572	6.93126	3.91739	4.65534
Vanylglycol	1.48702	1.08689	1.16104	1.20236	1.78793	0.119688	0.472095	0.0716935	0.166476	0.00395049	0.902829	0.550504	0.449654	0.902829	0.715654	2.23471
curvularin	0.0661402	1.37831	1.41456	1.36273	0.0901316	0.0109759	0.0308024	0.105612	0.146939	0.0276358	0.53192	1.87713	0.797672	0.53192	0.547891	2.47659
3-oxo-C13-HSL	2.1126	0.461999	0.433264	0.345429	0.729754	0.00100388	0.000193	2.33e-05	1.68e-06	0.0386107	2.19396	1.90471	2.19331	2.19396	2.5486	1.27087
N-(3-oxo-decanoyl)-homoserine lactone	0.955658	0.747006	0.739516	0.639213	0.610869	0.345499	0.743531	0.560858	0.282705	0.00954077	0.294311	0.596335	0.199196	0.294311	0.591382	1.81964
Meranzin hydrate	0.995567	1.42857	1.09816	1.03546	1.03087	0.346677	0.0454837	0.314183	0.293958	0.943723	0.613599	0.48984	1.43746	0.613599	0.567327	0.108321
10-Hydroxy-2-oxabicyclo[6.2.2]dodeca-1(10),8,11-trien-3-one	1.51368	3.63216	6.93857	6.26136	9.47771	0.538699	0.04628	0.0978878	0.137297	0.0346178	1.041	0.394257	1.41495	1.041	0.870976	1.88226
1-Iodononane	0.96387	3.41784	6.37131	7.20166	6.94147	0.872069	0.0308838	0.00877599	0.0165714	0.0210822	1.24947	0.0422716	1.09775	1.24947	1.22686	1.70851
3,4,5-Trichloropyridin-2-ol	0.80592	0.993392	1.2933	1.00131	0.806979	0.454675	0.925841	0.0613276	0.763562	0.537128	0.735834	0.477835	0.0484153	0.735834	0.0937521	0.341755
Clitidine; Chrytidine;	0.24433	1.31612	1.42289	2.11113	0.515814	0.0222538	0.938423	0.190724	0.000466	0.919281	0.69872	1.44902	0.154153	0.69872	1.93037	0.0543599
Dacarbazine	1.20927	0.650294	0.5477	0.573877	0.693975	0.37609	0.00569477	0.000214	0.000419	0.000297	1.61419	0.259033	1.31158	1.61419	1.57242	1.86876
1,8-Diazacyclotetradecane-2,9-dione;	1.26227	0.475213	0.954206	0.564367	0.712382	0.319791	0.164858	0.662569	0.664693	0.0777524	0.333162	0.924832	1.00814	0.333162	0.196115	1.43316
Cicletanine	8.10517	1.17352	0.980308	0.280624	2.2745	0.313362	0.912915	0.396679	0.65581	0.386994	0.702095	0.656075	0.100319	0.702095	0.176291	0.629303
Phenylethyl 2-Glucoside	1.43888	0.799291	0.702484	0.662561	0.953346	0.0703809	0.283493	0.0222503	0.00962867	0.275719	1.03545	0.806852	0.461094	1.03545	1.21762	0.756534
3,4-dimethyl-5-carboxyethylene-2-furanpentanoic acid	1.31526	0.774396	0.561804	0.519658	0.683486	0.280387	0.29377	0.00218358	0.000369	0.00231041	1.49484	0.476491	0.483682	1.49484	1.84261	2.05355
3-hydroxydecanoyl carnitine	4.01109	0.396095	0.332498	0.154626	0.620219	1.03e-06	4.66e-06	1.11e-07	4.02e-11	0.448441	3.13184	3.34565	3.11961	3.13184	3.87946	0.823879
Nonanoylcarnitine	0.983687	0.94603	0.442172	0.481552	0.473697	0.816791	0.110407	4.67e-07	2.14e-06	5.77e-05	2.23004	0.0859863	0.842542	2.23004	2.13142	2.69842
8-Aminoguanosine	0.065917	0.883965	0.928175	2.38306	0.157084	3.93e-07	0.882238	0.632977	0.0682941	7.31e-06	0.271975	3.65353	0.110023	0.271975	0.914372	4.72638
8-(2-hydroxy-3-methoxy-3-methylbutyl)-7-methoxychromen-2-one	0.0757864	1.55192	1.79652	1.45902	0.110574	0.00904707	0.10728	0.0138811	0.102847	0.0394607	1.01488	1.87283	0.750987	1.01488	0.751705	2.26957
2-trans,4-cis-Decadienoylcarnitine	1.59125	0.480984	0.486372	0.442356	0.703898	0.00118853	1.26e-07	1.11e-07	1.12e-08	0.00512193	2.17641	1.47613	2.45306	2.17641	2.44704	1.65305
Azilsartan	0.626978	1.4818	1.2274	1.6737	1.04937	0.0373625	0.472056	0.835198	0.126368	0.58143	0.162797	1.18176	0.51813	0.162797	0.864257	0.36989
N-Carbobenzoxyglycylproline; Z-Gly-Pro; Z-Gly-Pro-OH;	1.32191	0.973643	0.835572	0.649781	0.858954	0.0766302	0.525942	0.116599	0.00302664	0.214726	0.774052	0.960244	0.397067	0.774052	1.34286	0.75608
Pyrenocin C putative	1.08744	2.41554	4.01394	4.26672	4.63982	0.965189	0.11673	0.0852667	0.0504115	0.0424373	0.946324	0.00569536	1.0255	0.946324	1.06293	1.60339
Methyl L-leucinate	2.46183	0.414841	0.259404	0.308495	0.759463	0.017902	0.00273658	7.36e-05	0.000646	0.20854	2.29774	1.4109	1.9879	2.29774	1.97828	0.760452
L-3-(3-Hydroxy-4-pivaloyloxyphenyl)alanine	0.485008	3.44403	3.04839	3.18679	1.54562	0.0412091	2.43e-05	0.000318	0.000152	0.121544	2.17791	1.3194	2.89868	2.17791	2.20526	1.19101
Thymoquinone	0.994314	0.704728	0.717775	0.783485	0.77903	0.80714	0.0121396	0.016387	0.0941573	0.0346163	0.971608	0.0457533	1.20774	0.971608	0.784097	1.15857
L-Prolinamide, N-methyl-L-alanyl-(2S)-2-cyclohexylglycyl-N-(2-(2-oxazolyl)-4-phenyl-5-thiazolyl)-	1.23479	0.742686	0.54114	0.521632	0.644106	0.0688301	0.00583349	9.55e-06	4.7e-07	0.16682	2.02167	0.949569	1.3594	2.02167	2.12115	0.975819
NCGC00385674-01!6,8-dihydroxy-3-(10-hydroxyundecyl)-3,4-dihydroisochromen-1-one [IIN-based on: CCMSLIB00000846799]	0.222937	1.16167	1.21716	1.15172	0.256761	0.0469374	0.034486	0.00309051	0.0236034	0.130419	0.732928	1.18419	0.58089	0.732928	0.613335	1.34885
Methyl (5E,17E)-18-bromo-octadeca-5,17-diene-15-ynoate	1.74667	0.779151	0.6085	0.588168	1.02733	0.000236	0.0273228	0.000319	0.000103	0.901123	1.7027	1.67677	1.19701	1.7027	1.74687	0.0564828
UDP-L-Ara4O; UDP-4''-ketopentose; Uridine 5'-diphospho-beta-(L-threo-pentapyranosyl-4''-ulose); UDP-beta-L-threo-pentapyranos-4-ulose; UDP-4-keto-D-xylose;	0.731531	1.18959	5.33644	8.38857	6.1365	0.320551	0.812392	0.000357	1.03e-07	3.41e-06	2.38849	0.695597	0.187518	2.38849	3.60872	4.16506
6-Ethoxy-2-mercaptobenzothiazole	2.16229	0.201913	0.0606032	0.208657	0.451177	1.3e-06	3.53e-21	7.64e-27	8.47e-13	9.9e-07	5.47416	2.29376	4.32671	5.47416	4.02661	3.84961
(2E,4E,8E)-7,13-dihydroxy-4,8,12-trimethyltetradeca-2,4,8-trienoic acid	2.50575	0.38664	0.296515	0.264343	0.662376	0.000301	1.67e-05	4.56e-07	1.74e-07	0.0558805	2.69145	2.09223	2.62483	2.69145	2.8958	1.29109
Moveltipril	0.721088	1.81137	2.06519	2.06952	1.49231	0.00389789	1.58e-07	1.96e-09	1.87e-09	1.4e-05	2.4186	1.07554	2.36704	2.4186	2.4434	2.2687
Losoxantrone	0.767492	1.61438	1.79039	1.79072	1.37436	0.00445499	6.2e-07	1.5e-08	1.51e-08	1.51e-05	2.15925	0.989864	2.13001	2.15925	2.18118	2.01545
Bacillamidin B	1.07512	1.04633	0.659198	0.568381	0.611075	0.295346	0.860523	0.00188066	8.82e-05	0.0112582	1.31223	0.579135	0.0816009	1.31223	1.68089	1.73675
Artemisin	1.46432	1.005	0.90407	1.13644	1.66412	0.0174949	0.533197	0.198243	0.635518	0.113135	0.655861	1.02387	0.252775	0.655861	0.389349	0.907967
Deepoxy-deoxynivalenol	1.2429	0.771779	0.509275	0.567987	0.705951	0.755074	0.731293	0.00975298	0.0473452	0.0322885	1.46857	0.0249196	0.226185	1.46857	1.11886	1.58445
FEN_246.1101_16.1	1.12081	0.808552	0.704698	0.756892	0.848331	0.18785	0.075982	0.00533638	0.0255259	0.867058	1.25056	0.700268	0.806808	1.25056	1.04663	0.0299708
clavirin II	0.49367	0.764257	1.59099	1.6851	0.831886	0.26101	0.990323	0.0939816	0.521823	0.519667	1.04172	0.791083	0.0673506	1.04172	0.469452	0.545151
Intoplicine	0.0579685	0.999438	2.34866	1.35871	0.0787624	0.012862	0.725417	0.0470683	0.124528	0.0550034	1.08476	1.89372	0.267547	1.08476	0.804364	2.25111
Ezetimibe	1.6065	0.672444	0.663758	0.625395	1.00469	0.000855	0.00168957	0.00103196	0.000206	0.831174	1.40818	1.53438	1.57116	1.40818	1.57088	0.0871094
2-Hydroxyfelbamate	0.281114	1.37437	2.18467	2.70207	0.759588	0.00276596	0.68084	0.000384	7.31e-06	0.599667	1.88082	1.79425	0.172959	1.88082	2.40459	0.361739
Ornaline; Nopalinic acid;	0.591307	0.643042	0.858326	0.658921	0.389625	0.0125917	0.0141577	0.119919	0.00792967	1.24e-06	0.685154	1.32628	1.39272	0.685154	1.37557	3.37527
(Ac)2-L-Lys-D-Ala; (Ac)2-L-lysyl-D-alanine;	0.364864	1.23533	0.99422	1.91621	0.699154	0.003119	0.173597	0.916157	0.0512926	0.178845	0.102524	2.06758	0.903968	0.102524	1.16672	1.19201
Tramadol N-Oxide	0.330954	1.39309	1.06573	2.12404	0.70296	0.000694	0.175265	0.679452	0.0399092	0.0964832	0.294422	2.28757	0.91446	0.294422	1.31675	1.50163
(2R,3S,4S,5R,6S)-2-(hydroxymethyl)-6-[4-(hydroxymethyl)-1-propan-2-ylcyclohex-3-en-1-yl]oxyoxane-3,4,5-triol	0.745488	2.12235	2.19101	2.01573	1.50271	0.532368	0.000863	0.0250166	0.0736641	0.318698	1.49459	0.424281	2.49637	1.49459	1.15084	0.956758
Nephrosteranic acid	2.52112	0.351897	0.307907	0.279303	0.704155	3.01e-05	3.36e-07	2.31e-08	9.8e-09	0.0593551	2.86486	2.24796	2.94832	2.86486	3.01713	1.2737
LMPK12140228	2.12769	0.730335	0.605931	0.448617	0.954516	5.24e-05	0.00275977	0.000314	2.19e-07	0.481815	1.80017	2.22818	1.81536	1.80017	2.49824	0.608591
(3,4,5-trihydroxy-6-methyloxan-2-yl) 2-(methylamino)benzoate	0.388082	0.707923	1.92069	1.87301	0.72688	0.45635	0.303979	0.269028	0.967908	0.464892	0.739857	0.570829	0.622855	0.739857	0.0921283	0.674829
[(6Z,10Z)-6-(acetyloxymethyl)-10-(hydroperoxymethyl)-3-methylidene-2-oxo-3a,4,5,8,9,11a-hexahydrocyclodeca[b]furan-4-yl] 2-methylbutanoate	0.548845	1.54567	1.30197	1.8493	1.01498	0.00450733	0.0984972	0.241482	0.0185014	0.557121	0.579189	1.44952	0.929688	0.579189	1.16401	0.339086
(E)-4-[(1R,2S,3S,4R,8aS)-2,3,4-trihydroxy-2,5,5,8a-tetramethyl-3,4,4a,6,7,8-hexahydro-1H-naphthalen-1-yl]but-3-en-2-one	1.20471	0.658235	0.518599	0.471151	0.567601	0.115205	0.000358	1.1e-06	3.49e-08	5.69e-05	2.053	0.641098	1.67833	2.053	2.25717	2.46104
Cyclopropyl-methoxycarbonyl metomidate	1.66359	0.663	0.645215	0.599844	0.997897	0.00104887	0.00285702	0.00126407	0.000259	0.83708	1.44455	1.57912	1.52615	1.44455	1.63212	0.0962158
Cortexolone	0.722116	2.88052	3.66968	3.70222	2.67343	0.165453	8.12e-06	3.15e-08	1e-08	8.46e-07	3.11015	0.607586	2.83285	3.11015	3.24693	3.78998
9-methoxycarbonyldec-9-enoic acid	0.748136	0.814078	1.3089	0.916269	0.685494	0.912584	0.854634	0.116474	0.797812	0.921752	0.770571	0.0572817	0.0387159	0.770571	0.159275	0.134608
NCGC00385796-01![(2R,3R,4S,5S,6R)-3,5-diacetyloxy-2-(acetyloxymethyl)-6-[(2S,3R)-2,3,4-trihydroxybutoxy]oxan-4-yl] dodecanoate [IIN-based on: CCMSLIB00000848201]	2.09274	0.611943	0.449524	0.35303	0.738802	0.00633074	0.0276617	0.00206115	0.00015	0.356127	1.85224	1.74115	1.42862	1.85224	2.27832	0.649511
(2S)-2-[(1S)-1-carboxyundecyl]-5-oxotetrahydrofuran-2-carboxylic acid	0.560095	1.48652	1.25809	1.55613	0.871581	0.000164	0.0221451	0.0164257	0.00189173	0.251542	1.00456	1.60608	1.09651	1.00456	1.30981	0.592933
Deoxyqinghaosu	1.24525	0.714959	0.777742	0.861438	1.07271	0.132182	0.0123271	0.0441396	0.152979	0.942019	0.809498	0.777598	1.1793	0.809498	0.625756	0.0424541
Methyl 6,7-dimethoxy-4-ethyl-beta-carboline-3-carboxylate	1.2818	0.893163	0.814933	0.647899	0.830477	0.0955198	0.428008	0.117956	0.00235008	0.307578	0.742304	0.858468	0.44321	0.742304	1.3579	0.607177
Puromycin aminonucleoside	1.55001	0.574698	0.522637	0.672795	1.04284	0.0608633	0.00556313	0.00102287	0.0382737	0.692903	1.50606	0.77575	1.43794	1.50606	1.023	0.340306
Ibufenac	1.42902	0.568769	0.589574	0.600732	0.858456	0.0593901	0.00106244	0.00230338	0.00355717	0.202767	1.35272	0.85427	1.66785	1.35272	1.31216	0.647914
(3alpha,5beta,7alpha)-23-Carboxy-7-hydroxy-24-norcholan-3-yl-beta-D-Glucopyranosiduronic acid	0.964023	2.415	1.24982	1.26904	1.22338	0.94653	0.00819482	0.0746593	0.127798	0.134073	1.15493	0.0136672	1.94018	1.15493	0.898086	1.10086
(3R-(3alpha,4alpha(2R*,3R*),5beta,6beta))-5-Methoxy-4-(2-methyl-3-(3-methyl-2-butenyl)oxiranyl)-1-oxaspiro(2.5)octan-6-ol carbamate	0.351211	1.29328	0.987669	2.00511	0.704216	0.000658	0.144143	0.721181	0.0308972	0.104217	0.254309	2.19934	0.905161	0.254309	1.29713	1.3843
Commendamide	0.969193	0.866344	0.428682	0.467473	0.453072	0.833952	0.0893339	9.06e-07	4.58e-06	0.000116	2.24942	0.0596264	0.893947	2.24942	2.13037	2.71969
3-Hydroxyethylchlorophyllide a; 3-Devinyl-3-(1-hydroxyethyl)chlorophyllide a;	1.23055	1.00543	0.866513	0.731794	0.900512	0.198798	0.798277	0.235613	0.0194677	0.167343	0.531096	0.638175	0.186746	0.531096	1.00518	0.606303
3-(alpha,alpha-dimethylallyl)psoralen	0.437329	0.547094	1.24668	3.43875	1.50387	0.0412571	0.542138	0.857065	0.100848	0.567802	0.157148	1.39312	0.446129	0.157148	0.999323	0.858794
3-Methoxybenzenepropanoic acid	0.251248	0.926242	0.930737	0.995208	0.250044	4.32e-08	0.857452	0.506298	0.207873	2.86e-10	0.381715	3.33433	0.0581181	0.381715	0.823437	4.34042
Phellodensin F	0.191806	0.777408	0.527172	0.517281	0.0992179	0.00062	0.626984	0.550514	0.489212	7.4e-05	0.297466	2.268	0.282236	0.297466	0.338771	3.97482
(7R,8R)-7,8-dihydroxy-3,5,7-trimethyl-8H-isochromen-6-one	0.259649	0.828753	0.854272	0.892283	0.23168	7.1e-07	0.805074	0.400471	0.326537	7.13e-09	0.615395	3.61055	0.146066	0.615395	0.753711	4.42266
3-(3,4,5-Trimethoxyphenyl)propanoic acid	0.213993	0.824922	0.825863	0.90646	0.193976	1.06e-07	0.867801	0.408846	0.245391	4.96e-11	0.64187	3.9846	0.100613	0.64187	0.921905	4.99915
9-hydroxy-1,4a-dimethyl-7-propan-2-yl-2,3,4,9,10,10a-hexahydrophenanthrene-1-carboxylic acid	0.766906	0.936526	0.998376	1.30104	0.997778	0.0261819	0.932851	0.762035	0.0868882	0.538581	0.156253	1.12911	0.0421111	0.156253	0.828037	0.31602
2-[4a-methyl-8-methylidene-4-(3-methylpentanoyloxy)-1,2,3,4,5,6,7,8a-octahydronaphthalen-2-yl]prop-2-enoic acid	2.87289	0.36362	0.339057	0.296496	0.8518	8.41e-05	1.95e-05	5.93e-06	1.85e-06	0.447913	2.50716	2.31846	2.65255	2.50716	2.69278	0.519024
NCGC00170014-03!(E)-N-(4-acetamidobutyl)-3-(4-hydroxy-3-methoxyphenyl)prop-2-enamide [IIN-based on: CCMSLIB00000848669]	1.2618	0.878802	0.650073	0.628161	0.792612	0.24111	0.139637	0.00670728	0.0052391	0.0691091	1.3603	0.385236	0.934026	1.3603	1.46225	1.24004
allo-Protolichesterinic acid	3.46315	0.393195	0.283446	0.274876	0.951936	7.96e-05	0.000845	1.37e-05	1.74e-05	0.725298	2.5494	2.29822	2.19613	2.5494	2.57248	0.229871
Grayanotoxin I	0.607188	1.44635	1.4739	1.29657	0.78726	0.000483	0.000323	0.0107181	0.100768	0.0419666	1.02466	1.35149	1.56569	1.02466	0.62083	1.10613
cyclic Melatonin	1.49701	0.705621	0.614625	0.545056	0.815953	0.00586916	0.00544737	0.000412	2.68e-05	0.151518	1.72269	1.41839	1.48593	1.72269	1.96165	0.926711
Propentofylline	1.23014	1.23472	1.26963	1.87771	2.30984	0.320752	0.179199	0.366329	0.434132	0.0745349	0.420633	0.55226	0.849754	0.420633	0.374091	1.40224
11-Dehydrocorticosterone	0.298212	1.0353	1.77144	1.53011	0.456298	0.351171	0.907172	0.0721037	0.548443	0.596926	1.0474	0.70809	0.028875	1.0474	0.392649	0.570166
Yakuchinone-A	0.456507	0.708907	1.56921	1.57387	0.718482	0.32473	0.759296	0.145378	0.815771	0.402201	0.964058	0.785578	0.106919	0.964058	0.236657	0.812614
(4,7,7-trimethyl-3-bicyclo[2.2.1]heptanyl) (E)-3-(4-hydroxy-3-methoxyphenyl)prop-2-enoate	0.330124	0.693374	1.75074	1.5618	0.51559	0.412187	0.410208	0.197635	0.772963	0.300727	0.874959	0.706852	0.419284	0.874959	0.0817103	1.1116
(1S,2R)-N-Methyl-1-oxo-2-pyridin-3-ylthiane-2-carbothioamide	0.942516	1.79967	3.91004	2.84443	2.68092	0.59259	0.260973	5e-08	0.000868	0.00229822	2.46923	0.233049	0.572209	2.46923	1.44064	1.87797
N-palmitoyl serine	0.583739	1.40959	0.66598	0.729245	0.425689	0.0480023	0.669906	0.190611	0.308642	0.00318837	0.619809	1.17209	0.232452	0.619809	0.472854	2.2525
3-Hydroxy-cis-5-tetradecenoylcarnitine	1.18319	1.06146	0.670057	0.622509	0.736549	0.121663	0.480321	0.00119298	0.000584	0.115046	1.39755	0.658284	0.384715	1.39755	1.496	1.32612
Valganciclovir	0.823157	1.94014	2.00781	1.9674	1.61948	0.643619	0.00488779	0.0540152	0.0946132	0.243606	1.31129	0.328052	2.14493	1.31129	1.08488	1.12701
3-Ketopetromyzonol sulfate	1.4684	1.08912	1.15375	1.1158	1.63844	0.182291	0.28475	0.428877	0.65774	0.0662439	0.423135	0.95686	0.797009	0.423135	0.183973	1.68988
(E)-2-(hydroxymethyl)-3-[3-(hydroxymethyl)-6-propan-2-ylcyclohex-2-en-1-yl]prop-2-enoic acid	0.852377	0.719235	0.598619	0.654286	0.557698	0.281223	0.0208367	0.000407	0.00227997	4.19e-05	1.47803	0.444719	1.12034	1.47803	1.31525	2.4539
gamma-CEHC	0.613013	1.38618	1.48328	1.38672	0.850077	0.00828126	0.303525	0.118923	0.211958	0.082092	0.84837	1.71254	0.566055	0.84837	0.728847	1.10099
(E)-3-hydroxy-6-(4-hydroxy-6-methoxy-7-methyl-3-oxo-1H-2-benzofuran-5-yl)-4-methylhex-4-enoic acid	15.0351	1.58994	1.29824	0.836985	12.5842	0.00405522	0.289578	0.576117	0.916028	8.22e-05	0.39718	2.02684	0.983362	0.39718	0.0795092	3.06011
2-((2-Methoxy-2-(3-(trifluoromethyl)phenyl)ethyl)amino)ethyl 4-(2-(2-(9H-fluoren-9-yl)acetamido)ethyl)benzoate	2.4593	0.600712	0.403317	0.361782	0.88973	4.41e-08	3.84e-05	3.28e-10	9.85e-12	0.479584	2.60675	2.55247	1.99948	2.60675	2.81617	0.353017
Z-Phe-Phe-CHN2;	1.25408	0.520078	0.608478	1.23167	1.5446	0.501959	0.133143	0.518358	0.570529	0.167373	0.43747	0.395534	1.09788	0.43747	0.183436	1.21359
Cumene; Isopropylbenzene;	1.19537	0.764424	0.716314	0.697209	0.833426	0.0760114	0.00499726	0.000549	0.000234	0.0533171	1.25995	0.690023	1.15206	1.25995	1.31222	0.909449
5,7,9,11,13-tetradecapentaenoic acid	1.6835	0.706242	0.580875	0.618207	1.04075	0.000561	0.0069199	3.41e-05	0.000317	0.695047	1.76597	1.3521	1.22501	1.76597	1.40576	0.289901
Triton X-100	0.702608	1.05381	1.15748	1.51448	1.06409	0.0121113	0.576558	0.0479613	1.39e-05	0.376207	0.568672	0.827041	0.247908	0.568672	1.39372	0.589429
NCGC00381425-01!8-hydroxy-8-(3-octyloxiran-2-yl)octanoic acid [IIN-based: Match]	1.91859	0.42938	0.264354	0.244261	0.468637	0.0250005	0.00100606	8.46e-07	2.88e-07	4.54e-06	2.76391	1.1932	2.05978	2.76391	2.92379	3.00477
5-Methylangelicin;	0.478631	0.855073	0.864872	1.69506	0.811307	0.0273709	0.641734	0.515977	0.253601	0.202835	0.272158	1.59254	0.293037	0.272158	0.656424	1.3398
10-Hydroxy-octadec-12Z-enoate-9-beta-D-glucuronide	0.171042	1.66972	3.61823	2.95268	0.505031	0.00513629	0.130096	0.00372447	0.00936077	0.321083	1.82765	2.09891	1.19974	1.82765	1.6085	1.27089
Pregnanetriol 3a-O-b-D-glucuronide	1.17241	0.932701	1.08093	1.21669	1.42646	0.122216	0.273039	0.683603	0.168844	0.00883718	0.174228	0.790259	0.515803	0.174228	0.488544	1.73574
shogaol	0.640505	1.39953	1.37719	1.63354	1.04629	4.35e-05	0.0450648	0.0561355	6.99e-06	0.792787	0.74253	1.50005	0.922051	0.74253	1.64652	0.171326
NCGC00169702-02!(5R)-5-hydroxy-1-(4-hydroxy-3-methoxyphenyl)decan-3-one [IIN-based on: CCMSLIB00000847634]	0.672523	1.3797	1.33647	1.55676	1.04695	0.000402	0.0406408	0.0229122	5.58e-05	0.757702	0.856991	1.36245	0.926024	0.856991	1.49859	0.217869
NCGC00381317-01!(E)-1-[2-(hydroxymethyl)pyrrolidin-1-yl]-2-methyldec-8-ene-1,3-dione [IIN-based on: CCMSLIB00000846613]	0.191948	1.27162	1.3614	3.66992	0.704435	3.17e-05	0.208536	0.531259	0.00471167	0.0519195	0.528056	3.31586	0.978917	0.528056	2.00282	2.11447
Dihydroguaiaretic acid	0.534229	0.661831	0.756319	1.17641	0.628471	0.791899	0.0428004	0.176272	0.250093	0.512827	0.699943	0.0263418	1.25799	0.699943	0.601433	0.674554
Dezocine	0.173888	1.36938	1.71072	3.51462	0.61115	0.000147	0.164672	0.307209	0.0067491	0.0841105	0.661058	2.82373	0.833503	0.661058	1.59321	1.83105
trans-beta-damascenone	0.828771	1.06768	0.98954	1.22339	1.01391	0.362385	0.769123	0.595718	0.0934217	0.668374	0.255352	0.487925	0.173346	0.255352	0.671691	0.131556
Phenylbenzylglyoxal	1.16896	0.866417	1.39626	0.625254	0.730895	0.60487	0.768832	0.23134	0.158285	0.413022	0.708663	0.454739	0.211358	0.708663	0.860447	0.808118
Indan-1-ol	0.724724	1.37942	1.18035	1.53729	1.11411	0.160908	0.136238	0.399612	0.0079311	0.335391	0.436221	0.875941	0.796912	0.436221	1.29486	0.606509
4-Pentenoic acid, 2-fluoro-2-propyl-	0.821223	0.693582	1.09247	0.435635	0.357753	0.81949	0.643192	0.77553	0.0139338	0.0356674	0.270816	0.487751	0.339197	0.270816	1.94864	2.19196
Sulfadoxine	1.11102	0.789925	0.722559	0.946672	1.05177	0.859496	0.601177	0.257893	0.559389	0.404112	0.78511	0.0374089	0.451684	0.78511	0.451219	0.65393
Aragest	1.16225	1.01444	0.780704	1.24585	1.44799	0.781746	0.989381	0.720793	0.10485	0.0474023	0.289173	0.0526932	0.0895209	0.289173	1.20848	1.74517
Marmin	1.14176	0.616301	0.971653	0.671136	0.76628	0.524638	0.505745	0.509608	0.0162947	0.0949982	0.522386	0.769275	0.517562	0.522386	1.86764	1.65827
H-D-Asp(OtBu)-OH	2.40522	0.422549	0.25497	0.305686	0.735244	0.0365658	0.00421783	0.000157	0.00128729	0.166192	2.28411	1.28031	1.96957	2.28411	1.91588	0.887943
Sulfolithocholylglycine	0.944175	1.4922	1.39127	1.27527	1.20408	0.796275	0.0201828	0.0604021	0.162232	0.160259	1.10833	0.11261	1.73556	1.10833	0.886144	1.09921
Deoxydihydro-artemisinin	1.04623	0.888571	0.654386	0.840137	0.878975	0.825077	0.336798	0.0183323	0.253162	0.347767	1.05838	0.0907005	0.578591	1.05838	0.451336	0.630622
N-(3beta,7beta,dihydroxycholest-5-en-24-oyl) glycine	0.375897	3.84537	3.76449	5.63442	2.11796	0.308648	2.14e-06	5.83e-07	4.65e-08	0.00289959	3.23742	0.80255	3.57374	3.23742	3.60192	3.21687
(+)-cis-Khellactone	0.46431	1.20054	0.694832	0.636126	0.29536	0.203021	0.429971	0.608007	0.191403	0.0122068	0.375148	0.820847	0.579451	0.375148	0.939653	2.51142
beta-D-glucosaminyl-(1->4)-beta-D-glucosamine	0.3296	0.793017	0.769399	1.01762	0.335408	0.00180281	0.778056	0.594635	0.412962	0.00399654	0.185241	1.78765	0.204657	0.185241	0.380886	2.53159
7-Cyano-7-carbaguanine; 7-Cyano-7-deazaguanine;	0.671019	0.930664	0.977064	0.619523	0.415712	0.549803	0.217314	0.304752	0.00718106	0.173514	0.518549	0.581218	0.63901	0.518549	1.35489	1.09728
Genistein 7-sulfate	0.68761	1.10261	1.18893	0.530825	0.365	0.983048	0.759962	0.991611	0.00947462	0.0292068	0.0594543	0.281122	0.153132	0.0594543	1.56056	1.85651
2-(2-Chloro-5-hydroxyanilino)acetic acid	0.701782	1.32049	1.44728	1.4118	0.990778	1.22e-07	7.34e-05	2.55e-06	1.42e-06	0.493718	1.42327	1.62622	1.35968	1.42327	1.44603	0.195649
Piperic Acid	0.613415	1.47194	1.86345	0.629997	0.386449	0.547787	0.431325	0.645985	0.0183564	0.1951	0.302328	0.664116	0.475387	0.302328	1.39978	1.0631
N-(p-Hydroxyphenethyl)actinidine;	1.19876	0.535813	0.477701	0.427834	0.512869	0.631735	0.150812	0.0784647	0.0115454	0.036085	1.03751	0.399003	0.911309	1.03751	1.56333	1.64407
Dihydrojasmonic acid	1.56695	0.644405	0.723655	0.594229	0.931126	0.0243011	0.00921474	0.0466274	0.00404103	0.573899	1.03497	1.2521	1.54758	1.03497	1.56118	0.327061
Triclosan sulfate	0.0372769	0.516076	27.6351	5.68921	0.212076	0.177721	0.372997	0.191337	0.189572	0.679266	0.893388	1.34377	0.665722	0.893388	0.958058	0.781786
2,6-Diaminopurine 2',3'-dideoxyriboside	0.837555	0.887443	2.12772	1.16094	0.972354	0.81834	0.67329	0.165564	0.933659	0.739283	0.750924	0.106851	0.234089	0.750924	0.0213866	0.320986
1,N6-Ethenoadenine	0.519258	1.35327	1.04414	0.497818	0.258496	0.721064	0.369038	0.443675	0.0441834	0.216521	0.369115	0.439446	0.514379	0.369115	1.16837	1.05455
NCGC00386071-01![3-methyl-1-[3-methyl-1-oxo-1-(2,3,4,5,6-pentahydroxyhexoxy)pentan-2-yl]oxy-1-oxopentan-2-yl] 2-hydroxy-3-methylpentanoate [IIN-based on: CCMSLIB00000846977]	0.345966	0.990936	1.22339	1.27689	0.44176	0.0488448	0.860372	0.171609	0.263862	0.194967	0.507475	1.20535	0.146847	0.507475	0.346338	1.04749
Foretinib	1.32787	1.14951	0.878875	0.682913	0.906822	0.954233	0.438586	0.943708	0.514353	0.28242	0.187109	0.0972166	0.438987	0.187109	0.477379	0.674721
alpha-Carboxyethyl hydroxychroman	0.349931	0.684781	0.861561	0.753149	0.26355	4.97e-05	0.312174	0.987015	0.740711	3.94e-07	0.0908492	2.72591	0.759348	0.0908492	0.155806	3.97243
2,2-Dimethyl-N-(2,4,6-trimethoxyphenyl)dodecanamide	2.77296	0.463348	0.405327	0.373988	1.03705	0.009812	0.0435736	0.0114041	0.0092631	0.959782	1.73442	1.56822	1.61167	1.73442	1.78396	0.0127609
20,26-Dihydroxyecdysone	1.22521	0.436951	0.522527	1.07222	1.31369	0.959395	0.0996571	0.594163	0.535464	0.445133	0.329679	0.0290842	1.18589	0.329679	0.209618	0.658737
Lerisetron	2.29445	0.26916	0.350702	0.285343	0.654706	0.583038	0.145959	0.436433	0.22578	0.246198	0.364522	0.435304	0.96974	0.364522	0.714738	0.663145
Androsta-4,16-dien-3-one	0.805464	1.33217	1.42573	1.56587	1.26125	0.186018	0.629343	0.069471	0.0214088	0.324473	0.93085	0.624876	0.291525	0.93085	1.10264	0.62458
rac-4-Hydroxy-4-O-(beta-D-glucuronide)-all-trans-retinyl acetate	1.10729	0.739741	0.999309	0.86231	0.954826	0.973161	0.347606	0.413645	0.908098	0.85334	0.414817	0.0573661	0.68058	0.414817	0.030151	0.197132
18R-HEPE	1.08074	1.35905	2.16041	1.04522	1.12961	0.401117	0.0330164	0.00711981	0.320527	0.881586	1.72392	0.524399	1.38267	1.72392	0.492648	0.0542349
2alpha,3alpha-(Difluoromethylene)-5alpha-androstan-17beta-ol acetate;	0.704151	1.55445	1.10135	1.262	0.88864	0.0130201	0.103754	0.546037	0.0945495	0.227143	0.299602	1.3203	0.940928	0.299602	0.910939	0.723696
Rhodamine B hydrazide	1.54112	1.09521	0.903457	1.06246	1.63738	0.273962	0.222184	0.547366	0.55127	0.0855363	0.353585	0.805233	1.08403	0.353585	0.358383	1.62074
Dichloromethane; Methylene chloride; Methylene dichloride;	1.92584	0.522361	0.414204	0.525235	1.01152	0.291505	0.26397	0.0421455	0.189435	0.713843	1.14073	0.642684	0.613912	1.14073	0.749145	0.222332
Austrobuxusin H	1.2365	0.871778	1.01149	1.3206	1.63292	0.144033	0.325654	0.716735	0.204126	0.0103997	0.210706	0.847873	0.661633	0.210706	0.481589	2.08384
5-(8,11,14-pentadecatrienyl)resorcinol	0.916149	0.53958	0.565098	1.24	1.13602	0.967474	0.104648	0.212686	0.838097	0.808963	0.773142	0.0267242	1.10012	0.773142	0.116543	0.30464
eupomatenoid 5	0.529083	0.736929	0.555607	1.29553	0.685444	0.0342131	0.725004	0.155635	0.370487	0.118158	0.848821	1.57297	0.25846	0.848821	0.567197	1.58835
N-Succinyl-LL-2,6-diaminoheptanedioate; N-Succinyl-LL-2,6-diaminopimelate; N-Succinyl-L-2,6-diaminoheptanedioate; N-Succinyl-L-2,6-diaminopimelate;	1.07191	1.0234	0.662849	0.643925	0.690227	0.528382	0.891917	0.000943	0.0005	0.00690141	1.41464	0.306165	0.0356418	1.41464	1.58846	1.58091
3-carboxy-4-methyl-5-pentyl-2-furanpropanoic acid	0.970222	1.01671	0.67168	0.618171	0.599764	0.545958	0.983484	0.00201965	0.000266	2.71e-07	1.28433	0.119294	0.015408	1.28433	1.69651	2.57386
2-[4-(2-Carboxy-2-methylpropyl)phenyl]propionic acid	1.07469	1.05017	0.68953	0.667687	0.717556	0.43077	0.949425	0.00165636	0.000759	0.037464	1.31482	0.290246	0.00685483	1.31482	1.42632	1.30824
12-hydroxy-10-dodecenoic acid	1.43221	0.740587	0.639357	0.684361	0.98015	0.00596758	0.00715644	0.000309	0.00198298	0.648775	1.39468	1.14775	1.16905	1.39468	1.3226	0.169703
NCGC00380345-01!(2S,8R)-8-hydroxy-2-[(1S)-1-hydroxyheptyl]-2,3,4,6,7,8-hexahydrochromen-5-one [IIN-based on: CCMSLIB00000846680]	1.58006	1.05153	0.764308	1.08837	1.71969	0.040578	0.0547874	0.0337576	0.620846	0.0832368	1.27163	1.35273	1.3767	1.27163	0.259378	1.60708
PS(O-18:0/0:0)	1.64258	0.801616	0.916503	0.638913	1.04947	0.013079	0.052741	0.275127	0.00839847	0.883799	0.588234	1.49898	1.13558	0.588234	1.44148	0.0379735
1alpha-hydroxy-25,26,27-trinorvitamin D3 24-carboxylic acid	0.978008	1.37833	1.58791	1.59482	1.55974	0.804669	0.0136806	0.000617	0.00183371	0.00205477	1.39561	0.0393334	1.0858	1.39561	1.13533	1.57816
Estriol	1.74634	1.31924	0.866724	1.15451	2.01618	0.000381	0.916104	0.0883835	0.765873	0.00249317	0.760976	1.57872	0.0666941	0.760976	0.146351	1.61226
Myristoylcarnitine	2.25265	0.472531	0.310501	0.357956	0.806349	0.00334854	0.00232718	6.6e-06	5.25e-05	0.0286434	2.44958	1.39229	1.83024	2.44958	2.16229	1.2933
Chrysanthemic Acid, Ethyl Ester	1.30923	0.551438	0.543136	0.650156	0.851205	0.0695495	3.07e-05	2.69e-05	0.00130963	0.237795	1.80382	0.918265	2.00923	1.80382	1.37115	0.598205
Bufadienolide	0.895274	0.743713	0.585248	0.721934	0.646329	0.410285	0.0190813	9.28e-05	0.0111983	0.000575	1.63406	0.321151	1.14073	1.63406	1.09717	1.98832
14-Deoxy-11,12-didehydroandrographolide	0.631496	1.69714	1.79961	1.99778	1.26159	0.261421	0.0779473	0.0251176	0.00174732	0.111736	1.37583	0.935427	1.21592	1.37583	1.7729	1.38061
O-Palmitoylcarnitine	2.02554	0.485715	0.451551	0.477299	0.966789	2.13e-05	4.45e-06	9.81e-07	3.1e-06	0.536537	2.2202	1.99006	2.30493	2.2202	2.11103	0.252663
[7-(hydroxymethyl)-4-methyl-1-[3,4,5-trihydroxy-6-(hydroxymethyl)oxan-2-yl]oxy-1,4a,5,6,7,7a-hexahydrocyclopenta[c]pyran-5-yl] (E)-3-(4-hydroxyphenyl)prop-2-enoate	1.90565	1.73715	1.81733	1.56508	2.9825	0.283153	0.173746	0.186356	0.177125	0.0020534	0.824444	0.579276	0.928204	0.824444	0.736072	2.0345
carthamosterone	1.16981	0.475536	0.537464	1.29235	1.51181	0.875369	0.15528	0.63178	0.377662	0.422714	0.305809	0.157833	1.06593	0.305809	0.410192	0.740943
Pentadecanoylcarnitine	0.719082	0.580679	0.401806	0.468497	0.336888	0.198596	0.0045235	2.66e-05	0.000144	4.97e-06	2.06415	0.883599	1.62197	2.06415	1.85346	3.406
trans-Hexadec-2-enoyl carnitine	2.41362	0.442048	0.345817	0.377148	0.910294	0.00539273	0.00440143	0.000187	0.000814	0.268421	2.0828	1.44589	1.7792	2.0828	1.89069	0.58324
Perindoprilat glucuronide	2.14292	0.587824	1.20011	0.588993	1.26217	0.256066	0.572452	0.612934	0.492932	0.329747	0.323117	0.545327	0.290932	0.323117	0.39292	0.502497
Fusicoccin H;	0.515416	0.903988	1.22285	1.31862	0.679639	0.047766	0.888481	0.309308	0.352411	0.177922	0.642219	1.17466	0.330615	0.642219	0.533176	1.20612
PG(O-20:0/0:0)	0.923838	1.08099	2.38836	1.62496	1.5012	0.129739	0.165426	0.0146869	0.0204358	0.108653	0.855746	0.355637	0.367749	0.855746	0.808674	0.653812
1,3-(8R,9R-epoxy-octadec-13Z,15Z-dien-4,6-diynoyl)-2-(stearoyl)-sn-glycerol	0.908533	1.07144	2.24759	3.42178	3.1088	0.31803	0.704354	0.00890783	0.00182374	0.00762508	1.10299	0.421416	0.133786	1.10299	1.50826	1.53946
alpha-Tocopherol acetate	0.30026	2.0728	3.17025	3.69596	1.10975	0.0103124	0.00945807	4.23e-05	4.76e-06	0.173252	2.62693	1.99373	2.0031	2.62693	2.9761	1.18203
7-oxo-11E-Tetradecenoic acid	1.62231	0.439785	0.395318	0.418892	0.679574	0.018579	5.82e-05	8.2e-06	2.04e-05	0.0668715	2.24512	1.33564	2.26386	2.24512	2.20208	1.20454
Cymegesolate	0.366316	1.20331	1.38353	1.75301	0.642154	0.0564976	0.123714	0.0518737	0.00157919	0.926886	0.672896	0.97002	0.538709	0.672896	1.0977	0.174424
5-[1,2,4a-trimethyl-5-(3-methylbutanoyloxymethyl)-2,3,4,7,8,8a-hexahydronaphthalen-1-yl]-3-methylpentanoic acid	1.70012	0.481573	0.408249	0.504444	0.857614	0.000108	1.99e-07	2.1e-09	8.98e-07	0.0165445	2.53346	1.58732	2.49085	2.53346	2.0872	0.975408
Glycochenodeoxycholic acid 3-glucuronide	1.20818	1.16741	1.04957	1.36522	1.64944	0.964268	0.223659	0.314299	0.064464	0.0325365	0.553703	0.0320531	0.852066	0.553703	1.03432	1.22185
albocycline	1.45382	0.781979	0.717693	0.797732	1.15976	8.71e-05	0.00116991	0.000129	0.00986781	0.628873	1.32167	1.44235	1.12118	1.32167	1.07611	0.211595
falcarindiol	2.53724	0.588629	0.436756	0.376833	0.956116	6.11e-07	0.00146525	3.04e-06	1.65e-07	0.277442	2.1499	2.34462	1.61757	2.1499	2.54537	0.573696
2,4,6,8,10-dodecapentaenal	1.41311	0.715525	0.654386	0.58763	0.830385	3.05e-06	2.48e-07	3.83e-09	6.55e-08	0.0146747	1.71817	1.33809	1.71134	1.71817	1.95771	1.16771
3-methoxy-2-(3-methylbut-2-enyl)-5-pentylphenol	1.55818	0.719273	0.633696	0.525583	0.818952	8.87e-10	8.74e-08	6.73e-11	4.52e-08	0.0100078	1.84083	1.72306	1.71694	1.84083	2.11781	1.28062
NCGC00384809-01!5-[5-hydroxy-3-(hydroxymethyl)pentyl]-8a-(hydroxymethyl)-5,6-dimethyl-3,4,4a,6,7,8-hexahydronaphthalene-1-carboxylic acid [IIN-based on: CCMSLIB00000847958]	0.458771	0.755699	1.92395	1.60769	0.737563	0.376897	0.447398	0.0468652	0.88783	0.413021	1.43439	0.70013	0.538684	1.43439	0.169926	0.755365
Yersiniabactin	0.763973	1.52107	6.67799	11.7851	9.0035	0.557304	0.472983	0.000138	5.02e-06	4.09e-05	2.39479	0.449513	0.519217	2.39479	2.92421	3.55626
2-[(1E,3E,5E)-3,7-Dimethylnona-1,3,5,8-tetraenyl]-1,3,3-trimethylcyclohexene	0.540964	0.797443	1.11137	1.00277	0.542463	0.136634	0.51557	0.876721	0.805306	0.149894	0.0885205	0.929068	0.695537	0.0885205	0.0132318	1.33718
Ethylestrenol	0.540964	0.870947	1.10904	1.00277	0.542463	0.136634	0.566743	0.891427	0.805306	0.149894	0.0776632	0.929068	0.635753	0.0776632	0.0132318	1.33718
1-Hydroxyibuprofen	0.896305	0.919784	0.713953	0.72947	0.653828	0.247542	0.365832	0.0016336	0.00262831	2.54e-05	1.18112	0.362903	0.430166	1.18112	1.20016	2.22647
methyl 2-[4-ethenyl-2,6-dihydroxy-3-(3-hydroxyprop-1-en-2-yl)-4-methylcyclohexyl]prop-2-enoate	0.903698	0.914601	0.689489	0.703925	0.636136	0.281824	0.303519	0.00071	0.00111426	1.6e-05	1.2844	0.34849	0.497233	1.2844	1.33137	2.35781
1,5,9-trihydroxy-5,7,7-trimethyl-4,5a,6,8,8a,9-hexahydro-1H-azuleno[5,6-c]furan-3-one	0.927404	0.887643	0.686827	0.69876	0.648033	0.387091	0.21046	0.000506	0.000723	1.5e-05	1.32415	0.223983	0.598089	1.32415	1.38266	2.30153
3-(3,5-Di-tert-butyl-4-hydroxyphenyl)propionic acid	0.959174	1.1016	1.14144	1.70032	1.63091	0.598818	0.7958	0.47942	0.00356271	0.006503	0.313409	0.0551431	0.188368	0.313409	1.27347	1.6682
Lauroyl diethanolamide	1.06717	1.38813	1.09222	1.05352	1.12428	0.922654	0.0426329	0.302357	0.533975	0.371842	0.42989	0.0326549	0.940552	0.42989	0.290356	0.377002
Ponasterone A	1.44471	0.928385	0.859479	0.828305	1.19666	0.0119204	0.670994	0.297394	0.186101	0.101327	0.479193	1.27222	0.24584	0.479193	0.545824	0.92375
7-Oxotetradecanoic acid	1.50235	0.487803	0.444313	0.548244	0.823653	0.0692043	0.00119222	0.000331	0.0045479	0.35517	1.86146	0.962622	1.83807	1.86146	1.41709	0.484864
3-[7-hydroxy-8-(2-hydroxypropan-2-yl)-11-methoxy-4,5a,9-trimethyl-1-oxo-3,6,7,8,9a,10-hexahydro-[2]benzofuro[5,6-b]chromen-9-yl]propanoic acid	0.391908	0.955305	1.72902	3.82907	1.50064	0.25366	0.840774	0.301812	0.0109269	0.256258	0.431663	0.700851	0.0941923	0.431663	1.31229	0.932459
Glucitol-lysine	1.5601	0.441304	0.411489	0.500208	0.780373	0.083245	0.00151768	0.000696	0.00471615	0.326026	1.88405	0.992847	1.93345	1.88405	1.52107	0.564436
Gomisin D	0.426626	0.764279	1.49515	3.13947	1.33938	0.360259	0.59911	0.568906	0.0339183	0.334975	0.176549	0.508982	0.337471	0.176549	1.0153	0.750817
Sphingosine 1-phosphate (d16:1-P)	0.744107	0.817243	0.862271	0.750599	0.558526	0.00333614	0.0981759	0.283489	0.0173245	4.08e-09	0.445188	1.24811	0.75788	0.445188	0.867629	2.81618
2-Hydroxyhexadecanoylcarnitine	1.42459	0.593481	0.508295	0.567033	0.80779	0.0234865	0.000271	6.44e-06	9.67e-05	0.00192906	1.94558	0.894041	1.76399	1.94558	1.66952	1.31459
Chenodeoxycholylphenylalanine	1.48693	0.823855	1.05968	0.660236	0.981727	0.0215086	0.0194805	0.424939	0.0100957	0.97188	0.408915	1.29137	1.23843	0.408915	1.28415	0.0315204
(	2.01636	0.419804	0.381325	0.56264	1.13449	0.0255913	0.00275683	0.00125688	0.0372732	0.575795	1.89163	1.38347	1.91686	1.89163	1.14832	0.583056
methyl-10-hydroperoxy-8E,12Z,15Z-octadecatrienoate	1.63613	0.907566	0.818039	0.778744	1.27412	0.0135283	0.295589	0.199313	0.161387	0.153726	0.541929	1.20798	0.552452	0.541929	0.575541	0.811449
Arginylphenylalaninamide	0.961948	1.10522	1.14041	1.5547	1.49554	0.47691	0.763039	0.25516	0.00462823	0.00928122	0.411651	0.199295	0.176219	0.411651	1.00623	1.24416
2-Methyl-3-methoxy-4-phenylbutyric acid	1.15838	0.924289	0.636053	0.662658	0.76761	0.0746011	0.0667374	4.05e-05	2.22e-06	0.437031	1.62986	0.827951	0.757625	1.62986	1.73275	0.547459
1-Dodecanesulfonic acid	0.724424	1.20392	1.13498	1.334	0.966381	0.0190003	0.468783	0.646153	0.111753	0.456273	0.223815	1.01544	0.388249	0.223815	0.697551	0.402614
14-hydroxy-12-tetradecenoic acid	1.35971	0.454239	0.441823	0.500254	0.6802	0.120251	0.0010447	0.000564	0.00212385	0.150986	1.85496	0.871609	1.93988	1.85496	1.64118	0.960301
Dexanabinol	0.774892	1.33441	1.95057	2.27627	1.76387	0.827649	0.192413	0.151394	0.00298248	0.0204625	0.614488	0.21282	0.749077	0.614488	1.42729	1.46469
Petroraspailyne B2	1.63856	0.451428	0.409152	0.516794	0.846799	0.0105264	4.07e-05	6e-06	0.00036	0.581173	2.18682	1.29806	2.21639	2.18682	1.65315	0.217278
Sultopride	0.524294	0.734989	1.4622	1.81595	0.952093	0.353711	0.709846	0.167846	0.500577	0.683799	0.773225	0.642252	0.155072	0.773225	0.428874	0.308037
3-(2,4-Cyclopentadien-1-ylidene)-5alpha-androstan-17beta-ol;	0.759528	2.17645	2.16871	2.83951	2.15668	0.177752	0.00374981	0.00411098	0.000382	0.011687	1.62897	0.690166	1.92541	1.62897	2.02303	1.80983
Lithocholic acid glycine conjugate	0.42012	1.66494	1.4346	2.03907	0.856653	0.00762581	0.0539473	0.168728	0.0028631	0.780704	0.657276	1.5032	1.1565	0.657276	1.61486	0.329689
N-linoleoyl dopamine	0.38056	1.67095	1.53298	2.04644	0.778794	0.00173565	0.0516051	0.147397	0.00269412	0.442912	0.697412	1.71312	1.16818	0.697412	1.62728	0.733091
Hecogenin	1.17102	1.01129	1.0703	1.0046	1.17641	0.0368002	0.961655	0.327114	0.800273	0.00781345	0.27635	0.714109	0.140484	0.27635	0.0418171	1.11027
5-hydroxy-tetradecanoic acid	1.24578	0.640058	0.609155	0.696692	0.867928	0.166661	0.00424719	0.0019522	0.0198077	0.426045	1.3716	0.614757	1.36866	1.3716	0.949285	0.345912
(5R)-5-hydroxy-1-(4-hydroxy-3-methoxyphenyl)tetradecan-3-one	1.05871	1.16412	1.13432	1.20423	1.27493	0.631864	0.402535	0.31285	0.132767	0.0411396	0.348934	0.406197	0.401869	0.348934	0.558335	1.05388
(S)-4-[(S)-2-((S)-1-Formyl-4-guanidino-butylcarbamoyl)-pyrrolidin-1-yl]-4-oxo-3-(2-propyl-pentanoylamino)-butyric acid methyl ester	0.673637	0.931037	0.937816	1.12681	0.759063	0.116863	0.400477	0.621172	0.790061	0.148589	0.289736	0.774605	0.540897	0.289736	0.0039834	1.11775
(4aS,6aS,6bR,8R,9R,10R,11R,12aR,14bS)-8,10,11-trihydroxy-9-(hydroxymethyl)-2,2,6a,6b,9,12a-hexamethyl-1,3,4,5,6,6a,7,8,8a,10,11,12,13,14b-tetradecahydropicene-4a-carboxylic acid	0.725586	0.889923	0.920701	0.972898	0.705921	0.0077325	0.252746	0.512362	0.629721	0.00119767	0.259317	1.0461	0.469586	0.259317	0.164087	1.85943
(-)-Huperzine A (HupA)	3.12061	0.291081	0.245266	0.393587	1.22823	0.00193479	0.000521	0.000102	0.00595376	0.416602	2.47321	1.92901	2.46237	2.47321	1.72833	0.78337
Buprenorphine	1.36382	0.817198	0.844935	0.682916	0.931376	0.0480117	0.129227	0.130129	0.00501045	0.270387	0.715922	0.834969	0.756084	0.715922	1.13637	0.628795
(3E,5S,7R,8R,11E,13S,15R,16R)-3,5,7,11,13,15-hexamethyl-8,16-bis(1,3-oxazol-5-ylmethyl)-1,9-dioxacyclohexadeca-3,11-diene-2,10-dione	1.53539	0.743332	0.841591	0.744765	1.1435	0.000527	0.010151	0.111278	0.0107394	0.244869	0.633277	1.31365	1.1173	0.633277	1.00641	0.487524
Arachidyl carnitine	0.75064	0.925605	0.850769	0.928853	0.697234	0.00697897	0.138219	0.0879632	0.338089	0.000518	0.74198	1.07744	0.800261	0.74198	0.374523	2.02732
4Z,7Z,10Z,13Z,16Z,19Z,22Z,25Z-octacosaoctaenoic acid	0.446259	1.78595	3.87618	3.20858	1.43186	0.00171619	0.0616705	1.77e-08	7.47e-06	0.172584	3.09414	1.96113	1.20173	3.09414	2.47853	1.00201
Cer(d18:2/14:0)	0.710503	1.4922	1.29118	1.15702	0.822065	0.00471409	0.280213	0.175337	0.385264	0.0314143	0.544922	1.18825	0.554181	0.544922	0.317067	1.33
Ulipristal acetate	1.22254	1.16618	1.5728	1.3962	1.7069	0.163709	0.458425	0.0146111	0.0468074	0.00135514	1.02736	0.747854	0.383131	1.02736	0.841781	1.89125
1,2-Ethanediol monoricinoleate	1.36702	0.726906	0.681117	0.794619	1.08626	0.0172361	0.0097517	0.00211341	0.0581952	0.35572	1.27194	1.07801	1.1148	1.27194	0.809181	0.433358
LysoPC(16:1(9Z)/0:0)	1.3829	0.814299	0.877863	0.758658	1.04915	0.00262188	0.0320694	0.121478	0.00627856	0.796948	0.592554	1.0272	0.890888	0.592554	0.948427	0.0924559
Terpendole G;	1.57098	1.27108	1.27833	1.23861	1.94584	0.0131422	0.181758	0.432156	0.376934	0.000555	0.332842	1.11346	0.712005	0.332842	0.458345	2.01854
Ethanol, 2-(pentyl(5-(1-piperidinyl)(1,2,4)triazolo(1,5-a)pyrimidin-7-yl)amino)-	0.520651	1.5109	1.40411	1.67855	0.873939	0.000123	0.244778	0.0635658	0.000549	0.342675	0.947294	2.20845	0.601118	0.947294	1.74771	0.696253
LysoPC(20:5(5Z,8Z,11Z,14Z,17Z)/0:0)	0.755588	1.25937	1.14437	1.25107	0.945289	0.0273582	0.411694	0.568524	0.176943	0.189156	0.331407	1.21263	0.473944	0.331407	0.772358	0.8105
Cer(d18:2/16:0)	0.702106	1.55283	1.64594	1.33745	0.93903	0.000149	0.112256	0.0961665	0.0105084	0.261627	0.697019	1.32382	0.781516	0.697019	0.809445	0.631627
Decahydrogambogic Acid	1.07363	0.882193	1.05335	0.765814	0.822201	0.0475391	0.0654155	0.245833	0.00123628	0.879918	0.478028	1.35565	0.807997	0.478028	1.27595	0.0586703
2,4-bis(3-methylbut-2-enyl)-5-pentylbenzene-1,3-diol	0.673213	1.14534	1.1501	1.42213	0.957396	0.0276688	0.551056	0.331102	0.00374783	0.956404	0.361146	1.06562	0.182049	0.361146	1.1223	0.0684165
LMPK15030051	0.691831	1.60197	1.8002	2.02686	1.40224	0.0407413	0.011854	0.00711427	0.00113071	0.157768	1.30633	1.11437	1.54047	1.30633	1.69818	0.742742
dolichyl beta-D-glucosyl phosphate	1.57515	0.827573	0.753828	0.631996	0.995489	0.00260797	0.0786168	0.0239358	0.00011	0.509931	0.978326	1.6606	0.846273	0.978326	1.69775	0.326077
Penitrem D	0.615407	0.826264	1.04977	1.00593	0.619056	2.36e-06	0.0387183	0.714767	0.897521	1.67e-07	0.0958103	1.7489	0.838653	0.0958103	0.0926729	2.47434
C-Toxiferine I; Toxiferine I;	1.00488	0.837647	0.790834	0.795586	0.799471	0.29687	0.0987338	0.034702	0.0221099	0.333352	0.911302	0.64056	0.75985	0.911302	1.1229	0.726282
LysoPE(22:6(4Z,7Z,10Z,13Z,16Z,19Z)/0:0)	0.917239	0.757692	0.945118	0.876827	0.80426	0.298157	0.0247315	0.586232	0.351272	0.0131918	0.227364	0.36787	1.0069	0.227364	0.360501	1.22132
Sphinganine 1-phosphate	1.23449	0.473688	0.556572	0.619554	0.764836	0.0894619	4.62e-08	2.77e-06	6.37e-05	0.00792135	1.86959	0.445114	2.48806	1.86959	1.46306	1.38303
LysoPC(20:3(8Z,11Z,14Z)/0:0)	0.615407	0.826264	1.04977	1.00593	0.619056	2.36e-06	0.0387183	0.714767	0.897521	1.67e-07	0.0958103	1.7489	0.838653	0.0958103	0.0926729	2.47434
Cer(d18:2/18:1)	0.995932	1.53029	1.87776	1.19902	1.19414	0.944676	0.148738	0.0271988	0.467425	0.432261	1.04655	0.0449756	0.761861	1.04655	0.341661	0.508747
N3'-Acetylapramycin;	0.885692	0.870635	1.01902	1.01821	0.901819	0.265277	0.0353695	0.775621	0.921887	0.286002	0.0659977	0.428566	0.784497	0.0659977	0.156403	0.450547
3-Acetyl-11-keto-beta-boswellic acid	0.8873	0.828461	0.887459	0.927366	0.822852	0.620057	0.0669635	0.212788	0.229389	0.127213	0.494316	0.285528	0.768559	0.494316	0.460336	0.798553
Glycerophospho-N-Arachidonoyl Ethanolamine	1.06842	0.95071	1.17778	1.06632	1.13928	0.674248	0.682316	0.0983803	0.367497	0.0889075	0.568276	0.185979	0.166629	0.568276	0.349279	0.558306
VAPIPROST	0.882907	1.28165	1.37554	1.4045	1.24004	0.379007	0.00620027	0.00369658	0.000717	0.0295134	0.995573	0.286871	1.07618	0.995573	1.12971	0.96634
Cer(d18:1/16:0)	0.848204	1.55696	1.92403	1.31169	1.11258	0.0729206	0.0225403	0.00502699	0.0306975	0.604373	1.17959	0.714536	1.07319	1.17959	0.78333	0.209025
I-Bimetrol	0.764232	1.34273	1.48104	1.57352	1.20254	0.573669	0.108574	0.0121741	0.0199467	0.210437	1.16707	0.402159	0.813148	1.16707	0.976613	0.851546
Persin	0.7607	1.09425	0.901935	1.09085	0.829808	0.152089	0.420392	0.463466	0.665022	0.23242	0.345826	0.485393	0.396059	0.345826	0.285204	0.762157
Aacocf3	0.569613	0.976135	1.12613	1.13275	0.645231	0.00128445	0.312016	0.955392	0.536048	0.00736768	0.0426927	1.72081	0.66159	0.0426927	0.410565	1.70281
Cer(d18:0/20:4)	0.695036	1.21847	1.40505	1.18096	0.820811	0.000876	0.524455	0.0343729	0.251104	0.0262494	0.773888	1.34031	0.217324	0.773888	0.460464	1.20073
5-Tetradecenoic acid	2.34049	0.353286	0.322995	0.514074	1.20318	0.0230642	0.0040353	0.00201427	0.0523322	0.466979	1.96186	1.47274	2.0274	1.96186	1.16629	0.756145
Certonardosterol A	0.776283	1.00583	1.05132	1.11433	0.865038	0.0556991	0.839689	0.698862	0.243988	0.275714	0.11147	0.634241	0.0492027	0.11147	0.311863	0.704223
Certonardosterol M	0.683249	1.08638	1.15431	1.24665	0.851773	0.0199668	0.71599	0.436728	0.0412591	0.356469	0.239581	0.857275	0.144942	0.239581	0.701455	0.508742
Cer(d18:1/18:1(9Z))	0.647459	1.3282	1.3199	1.33255	0.862771	2.66e-08	0.357755	0.163981	0.0179849	0.0270036	0.438521	1.71088	0.341941	0.438521	0.789734	1.12256
15beta-Hydroxydesogestrel	0.520595	0.695835	0.833012	0.863508	0.449538	0.000423	0.173248	0.604264	0.72677	2.5e-06	0.274366	2.19376	0.882523	0.274366	0.0813918	3.07523
PE(0:0/22:5(4Z,7Z,10Z,13Z,16Z))	1.49209	0.923427	1.19929	1.01702	1.51749	0.0131443	0.676595	0.228832	0.786372	0.00131084	0.461896	1.19858	0.188099	0.461896	0.160244	1.56265
Medica 16	0.787293	1.12761	1.30339	1.76455	1.38921	0.00463575	0.274458	0.00763026	7.18e-07	0.00251783	0.893814	0.894045	0.485374	0.893814	1.71673	1.30215
oscr#36	0.712103	0.982624	1.06264	1.10762	0.788741	0.00697042	0.693231	0.569581	0.270171	0.0410289	0.186503	0.92996	0.126057	0.186503	0.416189	1.12186
N-linoleoyl taurine	1.32736	0.621797	0.646405	0.625336	0.830046	0.0264081	0.000112	0.000259	0.000102	0.0196691	1.41846	0.890842	1.7324	1.41846	1.51862	0.984774
Methyl 8-[3-(2-hydroxyoctyl)oxiran-2-yl]octanoate	1.6306	0.587289	0.915705	0.683524	1.11455	0.0660333	0.0382528	0.508056	0.108056	0.774858	0.33739	0.99802	1.14667	0.33739	0.838949	0.155662
RIOPROSTIL	0.702202	1.17111	1.39801	1.78125	1.2508	7.59e-05	0.216925	0.00011	1.22e-08	0.0248069	1.18785	1.14715	0.524595	1.18785	1.82557	1.0376
OOB-PE	1.27773	0.9529	1.07663	1.12815	1.44146	0.0866277	0.776158	0.297897	0.26191	0.00120612	0.375475	0.767973	0.171434	0.375475	0.469671	1.56779
Calcipotriol	1.25887	1.00442	1.08784	1.1678	1.47011	0.11296	0.996234	0.510391	0.16355	0.00159795	0.224738	0.901905	0.005724	0.224738	0.430639	1.8629
Povpc	1.10305	1.3169	1.09697	0.722954	0.797455	0.500962	0.59538	0.910608	0.0747098	0.330816	0.163474	0.559698	0.148207	0.163474	0.866137	0.614737
Trihydroxycholestanoic acid	0.659747	1.07256	1.12113	1.40313	0.92571	0.000423	0.659567	0.159722	0.000222	0.499733	0.404743	1.1553	0.156066	0.404743	1.1376	0.424325
ascr#36	0.689588	1.11161	1.10681	1.19794	0.826083	0.010882	0.448668	0.53796	0.114747	0.165253	0.244214	0.878116	0.323642	0.244214	0.508331	0.916793
Triethylhexanoin	0.679262	0.961246	1.05164	1.12276	0.762646	0.0285924	0.512713	0.727401	0.207481	0.139382	0.0986062	0.887769	0.238549	0.0986062	0.439742	0.945064
Cer(d18:2/20:0)	0.612647	1.36004	1.41955	1.49986	0.918885	6.28e-05	0.444624	0.24043	0.00569567	0.327192	0.365355	1.56902	0.268211	0.365355	0.982639	0.70359
LysoPC(P-18:1(9Z)/0:0)	1.18959	0.698009	0.695461	0.689965	0.820774	0.0769341	0.000358	0.000138	0.000145	0.0167227	1.37574	0.62638	1.61146	1.37574	1.33383	1.19765
(8S,9S,10R,13R,14S,17R)-5,6-Dihydroperoxy-10,13-dimethyl-17-[(2R)-6-methylheptan-2-yl]-1,2,3,4,6,7,8,9,11,12,14,15,16,17-tetradecahydrocyclopenta[a]phenanthren-3-ol	0.583711	1.04946	1.02651	1.09751	0.640628	0.0130622	0.861075	0.73302	0.219631	0.0519183	0.153773	1.31028	0.132101	0.153773	0.527263	1.40703
13E,15E,18Z,20Z-pentacosatetraen-11-ynyl acetate	1.4214	0.876201	0.839621	0.870093	1.23675	0.000237	0.11823	0.0427862	0.113409	0.00330596	0.705907	1.32949	0.677795	0.705907	0.560905	1.16338
7-Hexadecynoic acid	1.71487	0.54667	0.526529	0.673921	1.15569	0.00806783	0.00211847	0.00109659	0.0405928	0.267166	1.60748	1.41	1.70738	1.60748	0.963355	0.922232
Chloropyramine	0.838576	1.16373	1.3465	1.30433	1.09378	0.109585	0.101124	0.00073	0.000591	0.153188	1.16521	0.787015	0.634944	1.16521	1.16058	0.69776
PE(18:1(9Z)/0:0)	0.854337	1.43866	1.69787	1.72764	1.47599	0.155667	0.00024	3.76e-07	4.52e-05	0.00458338	1.7355	0.585181	1.41233	1.7355	1.43563	1.24886
3,17,20-Trihydroxypregnane	1.14466	0.528706	0.774822	0.76752	0.878548	0.523402	0.00183803	0.2801	0.0732307	0.269123	0.568006	0.554622	1.8203	0.568006	1.00821	0.767119
Glyceryl monolinoleate	1.06562	0.671872	0.801743	0.788554	0.8403	0.775791	0.0294841	0.355573	0.147609	0.21891	0.471926	0.158719	1.33506	0.471926	0.710572	0.886859
Cyclo(L-Trp-L-Phe);	1.53281	0.761624	0.77814	0.807971	1.23847	0.00957735	0.0492924	0.0505685	0.163716	0.0708695	0.871369	1.42304	0.988617	0.871369	0.58746	1.59494
2-Deoxyecdysone;	0.806348	0.905774	0.96129	1.03243	0.832499	0.0705715	0.0755762	0.418664	0.681231	0.111423	0.259291	0.554576	0.603481	0.259291	0.177243	0.920572
N-(15-methyl-3-(12-methyl-tridecanoyloxy)-hexadecanoyl)-glycine	0.951948	0.885379	0.644927	0.801023	0.762533	0.322441	0.205958	0.00291338	0.0657664	0.00162288	1.38988	0.426636	0.744314	1.38988	0.734613	1.64142
Steroid O-sulfate; Phenolic steroid O-sulfate;	1.41076	0.815726	0.78572	0.853547	1.20415	0.0309362	0.131692	0.0780292	0.345505	0.0929601	0.765752	1.11453	0.750138	0.765752	0.382716	1.41764
BRACO-19; 9-[4-(N,N-Dimethylamino)phenylamino]-3,6-bis (3-pyrrolodino-propionamido) acridine;	1.15112	0.993527	1.09315	1.07114	1.23301	0.132168	0.622571	0.394657	0.621043	0.0453852	0.263358	0.37989	0.267798	0.263358	0.266451	0.942699
Tetranor-PGF1alpha	1.43425	0.76477	0.763441	0.811199	1.16346	0.0142296	0.0334657	0.0273833	0.117529	0.129785	0.939933	1.28179	1.00224	0.939933	0.656254	1.25504
(E)-5-(1-(2-Hydroxyethyl)-3-(pyridin-4-yl)-1H-pyrazol-4-yl)-2,3-dihydro-1H-inden-1-one oxime	1.45823	0.807338	0.781284	0.86711	1.26444	0.0125354	0.0724779	0.0432154	0.296164	0.0524112	0.858614	1.23569	0.851458	0.858614	0.421917	1.52586
LysoPC(18:3(6Z,9Z,12Z)/0:0)	1.21524	0.837099	0.815739	0.80019	0.972422	0.0877162	0.0589921	0.0307067	0.0471458	0.518001	1.08116	0.908637	0.992708	1.08116	0.957656	0.65447
LysoPC(22:6(4Z,7Z,10Z,13Z,16Z,19Z)/0:0)	0.86054	0.851297	0.786555	0.942946	0.811443	0.573223	0.11909	0.0358723	0.231165	0.847442	1.04193	0.185053	0.799742	1.04193	0.610126	0.151844
Am-LPE(18:2(9Z,12Z)0:0)	0.781171	1.51798	1.6494	1.76953	1.3823	0.315567	0.00321331	0.000822	5.6e-05	0.0118715	1.33749	0.386432	1.38873	1.33749	1.60442	1.53163
PE(22:4(7Z,10Z,13Z,16Z)/0:0)	0.911278	0.93032	0.881805	0.901609	0.821617	0.24626	0.365957	0.151827	0.183039	0.0099477	0.546504	0.671899	0.441098	0.546504	0.52542	1.19819
MG(0:0/18:1(9Z)/0:0)	0.705313	1.21436	1.52389	2.13787	1.50787	0.000109	0.186311	0.00300343	8.78e-08	0.00405081	1.07961	1.28726	0.624904	1.07961	1.97135	1.30428
LysoPC(P-16:0/0:0)	0.836286	0.965188	1.03825	1.0478	0.87626	0.0119927	0.588107	0.682111	0.661301	0.0255546	0.126227	0.862954	0.258899	0.126227	0.188129	0.976075
Pentamethylchromanol	0.36252	1.46846	1.43883	1.10446	0.40039	0.0522218	0.998542	0.347078	0.43262	0.0189247	0.355634	0.849213	0.0522349	0.355634	0.29135	2.01478
Androstane-3,17-diol dipropionate	0.915333	1.29212	1.23986	1.43673	1.31509	0.521266	0.0909248	0.0984086	0.00441622	0.0157073	0.751308	0.275221	0.980255	0.751308	1.3154	1.44858
(5Z,7E)-(3S)-26,26,26-Trifluoro-27-nor-9,10-seco-5,7,10(19)-cholestatriene-3,25-diol	1.20997	1.10376	0.980396	1.00941	1.22135	0.300098	0.26821	0.836486	0.893835	0.325053	0.157278	0.762549	0.551721	0.157278	0.102147	0.524361
LysoPE(P-16:0/0:0)	0.740491	0.923233	0.93408	1.00568	0.744696	0.0102749	0.712868	0.834437	0.707861	0.0039587	0.0982471	1.35329	0.243971	0.0982471	0.262206	1.53539
Varanic acid	0.833847	0.97956	0.951453	1.04322	0.869889	0.178057	0.688379	0.362144	0.717591	0.253426	0.37447	0.454068	0.153403	0.37447	0.155659	0.732411
FAHFA(12:1(5Z)/3-O-10:0)	0.933743	1.0452	1.10505	1.5079	1.40799	0.313308	0.915615	0.576255	0.000353	0.000868	0.194578	0.323414	0.149369	0.194578	1.33228	1.41886
Methyl palmoxirate	1.26732	0.623135	0.604407	0.682747	0.865262	0.104748	0.000737	0.000407	0.00582157	0.268101	1.47006	0.651596	1.54926	1.47006	1.07816	0.474704
FAHFA(8:0/3-O-12:1(5Z))	0.707693	1.08233	1.21341	1.47983	1.04727	0.00616999	0.429635	0.0899963	0.000789	0.757729	0.600564	1.13173	0.315533	0.600564	1.21667	0.0911349
Bardoxolone methyl	0.945422	0.796963	1.06595	1.10765	1.04719	0.826151	0.273664	0.332311	0.245238	0.372748	0.466204	0.156637	0.649643	0.466204	0.56261	0.551429
Pirenzepine	1.71177	1.01847	0.708139	0.866313	1.48293	0.0058277	0.593529	0.0698104	0.397489	0.0178952	0.887426	1.48318	0.260617	0.887426	0.391293	2.13704
Thioperamide	1.73528	1.00918	0.720505	0.935955	1.62414	0.00364362	0.3608	0.0223625	0.317073	0.0270929	1.15023	1.68493	0.491798	1.15023	0.565759	2.17821
2,2'-Azobis(4-methoxy-2,4-dimethylvaleronitrile)	1.68865	0.984901	0.711459	0.861214	1.45429	0.00495052	0.518507	0.0420564	0.268941	0.0314487	0.987819	1.54367	0.309056	0.987819	0.53792	1.92818
Olanzapine	1.6387	1.08579	0.725183	0.989323	1.62121	0.0325885	0.93854	0.184056	0.82291	0.0255336	0.712498	1.20159	0.0204945	0.712498	0.0976582	2.02543
Lersivirine	1.7243	0.98934	0.731768	0.85005	1.46574	0.00706632	0.648592	0.10722	0.40249	0.0181915	0.818485	1.50783	0.215562	0.818485	0.404544	2.14338
20,21-Diprenylterpendole I;	0.715185	1.14447	0.845793	0.90988	0.650733	0.0208548	0.608518	0.140122	0.460538	0.000901	0.671208	0.999453	0.260099	0.671208	0.290021	1.99701
1,2-Diethylbenzene	0.89423	0.898609	1.01557	1.00752	0.900952	0.181741	0.32892	0.903737	0.955706	0.103046	0.0626104	0.630011	0.468444	0.0626104	0.00637026	0.774814
1-(2-methoxy-5Z,9Z-hexacosadienyl)-sn-glycero-3-phosphoserine	0.714847	1.28063	1.27432	1.0555	0.75452	0.0103715	0.236574	0.0551727	0.954958	0.0131389	0.66246	1.00721	0.442781	0.66246	0.0654347	1.46322
2-oxo-tricosanoic acid	0.744148	0.947877	1.34531	1.7756	1.32131	0.0157756	0.563734	0.0360034	0.000547	0.154067	0.856757	1.08972	0.300696	0.856757	1.48138	0.674514
1-O-Hexadecyl-sn-glycero-3-phosphocholine	0.887827	0.898196	0.990637	0.986351	0.875709	0.0771496	0.12702	0.725175	0.651577	0.0343874	0.158252	0.631125	0.622918	0.158252	0.103267	0.974174
PE(O-16:0/0:0)	0.47024	1.0191	1.21798	1.35102	0.635306	2.29e-05	0.973835	0.260432	0.034012	0.00184398	0.510486	2.21569	0.0576488	0.510486	1.06201	1.9054
N-Acetyl-beta-D-glucosaminyl-(1->4)-D-glucosamine;	0.677911	0.933523	0.958628	0.894788	0.606586	0.0819637	0.718389	0.842802	0.705112	0.0167071	0.012949	1.06574	0.102331	0.012949	0.0903454	1.44973
N-oleoyl taurine	1.23352	0.63579	0.660072	0.622368	0.767706	0.206337	0.00119377	0.0022376	0.000725	0.000903	1.27374	0.442144	1.54436	1.27374	1.41346	1.43443
Tripelargonin	0.785458	0.916271	0.941162	1.01832	0.799851	0.167057	0.208747	0.359648	0.832544	0.189392	0.348495	0.522907	0.493944	0.348495	0.0616547	0.869043
Avocadene 1-acetate	0.530062	1.45377	1.91264	2.4482	1.2977	0.000828	0.0254069	0.000357	0.000238	0.662476	1.57967	1.73476	1.01708	1.57967	1.62656	0.159861
PI(18:1(9Z)/0:0)	0.807505	1.49811	1.37441	1.47062	1.18753	0.0852395	0.000176	0.00163413	0.000588	0.101769	1.17335	0.885519	1.57095	1.17335	1.32187	0.74002
PG(18:3(6Z,9Z,12Z)/0:0)	1.34171	0.923836	0.737857	0.861336	1.15566	0.0316559	0.213959	0.00629982	0.10392	0.271115	1.31793	1.14397	0.600569	1.31793	0.836735	1.04502
LysoPC(18:0/0:0)	0.820142	0.971643	1.11369	1.04518	0.8572	0.00676026	0.409902	0.697609	0.854864	0.0225485	0.0992846	0.959647	0.37161	0.0992846	0.100449	1.07097
LysoPC(P-18:0/0:0)	0.918134	0.838873	1.02652	0.993157	0.911851	0.171692	0.0311025	0.966252	0.818725	0.0983719	0.0253759	0.538207	0.867736	0.0253759	0.0508585	0.704657
PE(O-18:1(9Z)/0:0)	0.492208	1.01385	1.12849	1.29172	0.635797	0.0065659	0.826618	0.394113	0.110144	0.0894288	0.364378	1.61891	0.0114619	0.364378	0.709161	1.22503
Cicloprolol	1.13448	0.709211	1.20647	0.778718	0.88344	0.663727	0.127826	0.384165	0.24911	0.433384	0.403315	0.423979	0.892691	0.403315	0.526199	0.420772
PI-Cer(d20:1/16:0)	0.766512	1.53459	0.982036	0.852081	0.65313	0.196004	0.17424	0.988031	0.55227	0.0356851	0.046273	0.70841	0.750154	0.046273	0.228538	1.47698
LMST01060024	1.13401	1.05745	1.04097	1.10292	1.25072	0.0956445	0.997341	0.778961	0.433033	0.0268965	0.140837	0.687843	0.0422009	0.140837	0.264476	1.03032
Caldariellaquinol;	1.78276	0.835023	0.650229	0.794404	1.41623	0.000483	0.304939	0.00511613	0.0995295	0.0259885	1.23273	1.72143	0.51479	1.23273	0.788652	1.24671
17beta-Hydroxy-4,17-dimethyl-4-azaandrost-5-en-3-one;	1.08187	1.1253	0.976983	0.875133	0.946783	0.620094	0.307486	0.823372	0.475478	0.918208	0.0729123	0.0898763	0.496005	0.0729123	0.355098	0.0446164
1alpha,25-dihydroxy-11-(3-hydroxy-1-propynyl)-9,11-didehydrovitamin D3 / 1alpha,25-dihydroxy-11-(3-hydroxy-1-propynyl)-9,11-didehydrocholecalciferol	1.20117	0.99968	0.91429	0.965143	1.1593	0.0803539	0.95665	0.38997	0.715535	0.108018	0.273081	0.853237	0.0539759	0.273081	0.189525	0.86411
Pachymic acid	1.11659	1.34369	0.615198	4.66068	5.20406	0.987349	0.409962	0.253048	0.54031	0.518939	0.567262	0.0844971	0.597975	0.567262	0.244012	0.586752
N(4)-Oleylcytosine arabinoside	0.713865	1.24674	1.1419	1.22157	0.872035	0.0106347	0.17837	0.46537	0.378687	0.0694839	0.354003	1.23718	0.719608	0.354003	0.478947	1.05183
Cholylhistidine	1.22511	0.521131	0.626612	0.843415	1.03327	0.653514	0.351926	0.167348	0.817819	0.421368	0.877673	0.311505	0.720139	0.877673	0.0904115	0.727177
Emedastine	1.34628	0.860528	0.713173	0.886675	1.19371	0.040849	0.2906	0.0184262	0.479192	0.0794359	1.00901	0.894602	0.45839	1.00901	0.31044	1.2615
(3S)-5-[(1R,2R,8aS)-2-hydroxy-2,5,5,8a-tetramethyl-3,4,4a,6,7,8-hexahydro-1H-naphthalen-1-yl]-3-methylpentanoic acid	1.44082	0.548266	0.518941	0.596889	0.860007	0.00370139	2.28e-06	5.54e-07	2.67e-05	0.0648786	2.03334	1.09424	2.11929	2.03334	1.60658	0.663262
(6S,3'S,5'R,6'R)-6,3',5'-Trihydroxy-4,5,6',7'-tetradehydro-7,8,5',6'-tetrahydro-beta,beta-carotene-3,8-dione	1.38329	0.832073	0.678098	0.905983	1.25324	0.0274267	0.0945405	0.00979608	0.299019	0.135391	1.18744	1.11487	0.901886	1.18744	0.523096	1.37858
1,4-Diamino-2-butyne	0.834829	1.26169	1.11778	0.952086	0.794829	0.570958	0.277936	0.568185	0.368289	0.190629	0.227515	0.154925	0.471044	0.227515	0.244809	0.710072
1,1,1-Trifluoroheptadecan-2-one	0.592557	1.23612	1.31333	1.36673	0.809868	3e-07	0.467693	0.120215	0.00485934	0.0100947	0.53855	1.89274	0.246004	0.53855	1.08395	1.20891
Phellogenic acid	0.821343	1.03339	1.15732	1.93518	1.58944	0.0324264	0.833127	0.31724	0.000267	0.0143649	0.453104	0.859098	0.229749	0.453104	1.59421	1.09726
NCGC00381435-01!13-dodecan-2-yl-6-(1-hydroxyethyl)-3-(hydroxymethyl)-12-methyl-9-propan-2-yl-1-oxa-4,7,10-triazacyclotridecane-2,5,8,11-tetrone [IIN-based on: CCMSLIB00000848775]	0.944244	0.846811	0.929863	0.943806	0.891183	0.272436	0.025886	0.243349	0.359095	0.0303516	0.418177	0.356277	0.870508	0.418177	0.247194	0.861558
N(4)-Octadecyl-1-arabinofuranosylcytosine	0.544584	1.13529	1.20813	1.18309	0.64429	0.0178563	0.837954	0.37068	0.317404	0.0666415	0.545326	1.47221	0.141451	0.545326	0.659613	1.39151
1-(9Z-Eicosenoyl)-sn-glycero-3-phosphocholine	0.884329	0.929351	1.14562	1.32975	1.17593	0.144554	0.445021	0.224161	0.0353486	0.33155	0.45713	0.621954	0.31719	0.45713	0.823459	0.349751
PE(22:5(7Z,10Z,13Z,16Z,19Z)/0:0)	1.28168	0.869275	1.13315	1.06501	1.365	0.0497211	0.26006	0.399093	0.393306	0.00291736	0.321877	0.643406	0.568287	0.321877	0.393331	1.60399
Pregnenolone	0.531155	1.06574	1.46379	1.27269	0.675995	0.000241	0.865303	0.113755	0.0838823	0.00400841	0.74748	1.98633	0.05476	0.74748	0.992421	1.87289
Docosapentaenoic acid (22n-6)	1.09055	0.717361	0.793448	0.756144	0.824615	0.506227	0.0227296	0.131585	0.0661889	0.303908	0.60015	0.22873	1.09257	0.60015	0.695452	0.483822
(5Z,9Z)-2-methoxy-hexacosadienoic acid	0.895351	0.867503	1.0155	1.12613	1.00828	0.514341	0.429818	0.789244	0.238359	0.69512	0.135949	0.279784	0.326058	0.135949	0.545322	0.146637
1-O-(2R-hydroxy-4Z-eicosenyl)-sn-glycerol	0.741594	0.916902	1.22958	1.75439	1.30104	0.0116946	0.204543	0.0816179	7.54e-06	0.0506434	0.531915	0.927133	0.451037	0.531915	1.57858	0.919518
Congressane	0.965823	0.933039	1.18818	1.21118	1.16979	0.863843	0.568149	0.305764	0.211115	0.20563	0.415661	0.17496	0.259293	0.415661	0.493476	0.754379
LMST01031183	0.757704	1.17925	1.18177	1.29145	0.978538	0.0141161	0.210057	0.102634	0.0127232	0.811045	0.675632	0.944392	0.597736	0.675632	1.06351	0.21509
24,24-difluoro-1alpha,25-dihydroxy-24a-homovitamin D3 / 24,24-difluoro-1alpha,25-dihydroxy-24a-homocholecalciferol	0.749129	0.817245	0.839875	0.937392	0.702227	0.0101719	0.178271	0.242666	0.750278	0.000446	0.530061	1.30341	0.764293	0.530061	0.0184101	1.86842
PS(P-16:0/13:0)	0.815536	1.12194	1.16103	0.954196	0.778181	0.0881302	0.540418	0.20857	0.695169	0.0213806	0.464759	0.698631	0.234955	0.464759	0.116646	1.35653
Campesteryl glucoside	0.856803	0.871734	1.03284	1.07811	0.923731	0.17655	0.0515648	0.977154	0.944185	0.231039	0.0722241	0.412232	0.831715	0.0722241	0.103277	0.84868
Octadecaneperoxoic acid	1.20006	0.699836	0.734606	0.786758	0.944154	0.0458349	8.22e-05	0.000545	0.00526921	0.231991	1.16488	0.623716	1.50335	1.16488	0.870571	0.340765
ascr#27	1.27401	0.55901	0.732162	0.683303	0.870535	0.139884	0.00122566	0.100942	0.0292628	0.5705	0.799956	0.799113	1.7774	0.799956	1.04307	0.310909
Cer(d14:2(4E,6E)/18:1(9Z)(2OH))	1.37177	0.907626	0.762735	1.6444	2.25573	0.0507912	0.547205	0.0596696	0.677055	0.0274136	0.792087	0.822289	0.185922	0.792087	0.116814	1.27148
Tobramycin	1.28077	0.853349	0.754853	0.791315	1.01349	0.0227566	0.0747	0.00682802	0.017147	0.572412	1.2223	1.13672	0.857374	1.2223	1.18886	0.402101
Anhydro-5alpha-cyprinol	0.879846	0.94534	0.934236	1.14287	1.00555	0.166605	0.289906	0.224716	0.138227	0.962075	0.376106	0.248022	0.353631	0.376106	0.454477	0.00921669
Androstane-3,17-diol 17-sulfate	1.34199	0.787375	0.67792	0.79884	1.07203	0.0892363	0.110097	0.0352874	0.118058	0.705344	1.02051	0.895718	0.869954	1.02051	0.751956	0.451786
Posiphen	1.2139	0.969414	0.758257	0.93025	1.12923	0.0571237	0.229723	0.0159307	0.367829	0.203979	1.04085	0.879627	0.552426	1.04085	0.41255	1.07726
lup-20(29)-en-3	1.24513	0.940806	0.722189	0.927963	1.15544	0.0618297	0.348465	0.032686	0.513902	0.137595	1.00424	0.930128	0.485977	1.00424	0.302162	1.35235
2,5-undecadienal	1.35053	0.677479	0.604797	0.744985	1.00613	0.0249813	0.00198598	0.000148	0.0152661	0.950688	1.52141	0.904126	1.40539	1.52141	0.921675	0.194755
Sulfobacin SL8	0.916618	0.922654	1.07459	1.25844	1.15351	0.525762	0.567383	0.941799	0.09875	0.345073	0.0282909	0.265729	0.200997	0.0282909	0.605392	0.432467
N-(7Z,10Z,13Z-16Z-docosatetraenoyl) dopamine	0.467468	0.957139	1.23243	1.36856	0.639758	0.000173	0.563858	0.318695	0.12095	0.0095564	0.418791	2.03431	0.376871	0.418791	0.757089	1.77045
SM(d17:1/24:1(15Z))	1.34242	0.771596	0.920698	0.952552	1.27873	0.0726517	0.0287948	0.285433	0.411027	0.257726	0.616411	1.08014	1.45148	0.616411	0.526675	0.886807
7-Hydroperoxycholesterol	0.787435	1.00855	1.04076	1.58412	1.24739	0.208864	0.636033	0.615759	0.0156837	0.270901	0.187671	0.416378	0.185702	0.187671	1.08827	0.496167
(3R,6'R)-3-Hydroxy-3',4'-didehydro-beta,gamma-carotene	0.523737	0.969801	1.26738	1.39146	0.728761	0.000339	0.649849	0.290227	0.0508865	0.0507432	0.42633	1.70832	0.220067	0.42633	0.867381	1.34092
Flavocristamide B	0.758356	1.09236	1.54375	1.52921	1.15969	0.0100608	0.68378	0.00575742	0.0008	0.366533	0.971819	0.87974	0.179888	0.971819	1.08879	0.237734
(8R,9R,10R,13S,14S)-3-[2-(Diethylamino)ethoxy]-10,13-dimethyl-1,2,3,4,7,8,9,11,12,14,15,16-dodecahydrocyclopenta[a]phenanthren-17-one	0.361177	0.988465	1.30728	1.18362	0.427496	9.04e-06	0.57331	0.107463	0.115457	8.01e-05	0.827613	2.67528	0.319335	0.827613	0.890145	2.95439
3'-Hydroxy-e,e-caroten-3-one	0.551024	0.982167	1.28493	1.41484	0.779609	0.000463	0.672076	0.181371	0.0415173	0.0923497	0.537494	1.66134	0.195689	0.537494	0.890151	1.13278
DG(16:1(9Z)/17:2(9Z,12Z)/0:0)[iso2]	0.936083	1.06974	0.973547	1.28027	1.19844	0.618788	0.932613	0.351313	0.0448258	0.124148	0.49272	0.0737252	0.00502194	0.49272	0.77497	0.820934
26:2(5Z,9Z)(25Me)	0.661153	0.959079	1.27479	1.55361	1.02717	0.00936212	0.686294	0.106297	0.00184107	0.910446	0.676291	1.14195	0.0947677	0.676291	1.31741	0.0244373
2,4-Dodecadienoic acid, 11-methoxy-3,7,11-trimethyl-, 1-methylethyl ester, (2Z,4E,7S)-	1.05197	0.937314	0.952597	1.19184	1.25378	0.493776	0.244515	0.420291	0.0362812	0.00630577	0.258833	0.336077	0.383471	0.258833	0.653599	1.12462

## Sheet: Table S3
Table S3 Basic Characteristics of Differentially Expressed Metabolites in Fecal Metabolome Amongst Various Comparison Groups
Name	Ratio(LS-vs-CD)	Ratio(HADA-1w-vs-LS)	Ratio(HADA-1m-vs-LS)	Ratio(HADA-4m-vs-LS)	Ratio(HADA-4m-vs-CD)	Pvalue(LS-vs-CD)	Pvalue(HADA-1w-vs-LS)	Pvalue(HADA-1m-vs-LS)	Pvalue(HADA-4m-vs-LS)	Pvalue(HADA-4m-vs-CD)	VIP(LS-vs-CD)	VIP(HADA-1m-vs-LS)	VIP(HADA-1w-vs-LS)	VIP(HADA-4m-vs-LS)	VIP(HADA-4m-vs-CD)
Spermidine	0.801801	0.697722	0.855075	0.808565	0.648308	0.628482	0.0348707	0.181913	0.0413392	0.0173656	0.342167	0.692808	0.891558	1.23385	1.42232
3-Amino-2-piperidone	1.27411	0.725723	1.85	1.01707	1.29586	0.271461	0.1275	0.436449	0.985987	0.164431	0.815817	0.546381	1.36554	0.092717	0.844915
L-Lysine	0.451045	1.08738	1.70057	1.32222	0.59638	0.000152	0.987851	0.0748974	0.12123	0.00217862	2.22332	0.921294	0.118531	0.879892	1.63614
5-hydroxylysine	0.453574	0.65305	0.133351	2.5304	1.14773	0.119969	0.561444	0.165084	0.889802	0.0867768	1.73557	1.24571	1.24005	0.0336464	1.53511
D-ornithine	1.27075	0.725655	1.80378	1.02526	1.30285	0.265471	0.1007	0.3058	0.872413	0.10507	0.800111	0.66193	1.50986	0.036783	0.937926
N-Methyl-L-proline	0.459919	1.07245	1.65364	1.29404	0.595155	8.98e-05	0.869328	0.0911021	0.127003	0.00140796	2.20706	0.848912	0.194669	0.822595	1.65262
Citrate	0.270826	1.42459	1.12423	2.94318	0.797091	0.000982	0.719665	0.724255	0.199988	0.0315653	2.4486	0.181517	0.203735	1.07911	1.42053
D-Glucopyranuronic acid	2.29051	0.293227	0.387311	0.533063	1.22099	0.480309	0.0923564	0.373669	0.688531	0.602152	0.591413	0.613952	1.20305	0.328793	0.129487
Itaconate	0.56265	1.2836	2.1815	1.60458	0.902817	0.0216108	0.835269	0.540841	0.224284	0.249362	1.19259	0.275512	0.00633806	0.766464	0.667049
Nepsilon,nepsilon,nepsilon-trimethyllysine	0.63038	1.09556	0.404326	0.783717	0.49404	0.088928	0.788145	0.398536	0.984891	0.0304109	1.50447	0.62115	0.899665	0.033396	1.51645
(s)-malate	1.09501	0.754074	0.768145	0.887228	0.971519	0.48722	0.0381982	0.0948259	0.419823	0.993179	0.322278	0.957164	1.79382	0.497709	0.13847
1-Methyl-L-histidine	0.894597	1.31649	0.871348	2.18295	1.95286	0.203727	0.752938	0.363642	0.323794	0.737694	1.26613	0.740905	1.18853	0.918501	0.378447
Succinate	0.2848	0.578105	1.1655	1.37114	0.3905	0.00606498	0.477296	0.473751	0.332184	0.0206217	2.8394	0.5242	0.306602	0.956556	2.16031
Trans-aconitate	0.681105	0.713645	0.618977	1.68816	1.14982	0.257041	0.365203	0.283728	0.687952	0.096426	0.845525	0.766378	0.755049	0.271738	1.12422
Malonate	0.586138	1.17552	0.568746	1.16252	0.681398	0.343275	0.959771	0.397396	0.646761	0.118959	0.727839	0.624102	0.177761	0.290104	1.24052
Oxoglutaric acid	0.214497	1.77967	1.00866	2.22525	0.477309	0.00490502	0.727952	0.820631	0.405719	0.0274524	2.17957	0.136852	0.219829	0.739298	1.44859
Pyridoxamine	0.965969	1.32841	1.46431	1.13595	1.09729	0.752371	0.10869	0.0235875	0.487919	0.308078	0.275823	1.31104	1.39784	0.388169	0.642944
L-aspartate	0.711871	0.750812	0.80082	0.886896	0.631355	0.229393	0.0598024	0.106702	0.391511	0.0320839	0.666491	0.793438	1.24755	0.42184	1.06016
2-Hydroxyglutarate	0.532011	1.36712	2.41617	1.35045	0.718454	0.00746052	0.687609	0.269287	0.401694	0.0479935	1.43602	0.552278	0.116733	0.540259	0.997322
D-mannosamine	3.10986	0.759483	0.55625	0.603502	1.87681	0.019313	0.214291	0.024833	0.275375	0.102542	2.25048	1.98604	1.37495	0.956885	1.22419
L-Arginine	0.148538	1.30993	1.01578	1.20877	0.179549	0.00022	0.682935	0.813835	0.917533	0.000124	2.8628	0.195742	0.341329	0.191071	2.6852
Gluconic acid	0.423703	3.34647	3.22398	2.22306	0.941916	0.134623	0.139484	0.0136068	0.0826339	0.911585	1.10039	1.65269	1.42649	1.5253	0.0915446
Trimethylamine N-oxide	1.86834	0.765132	0.454274	0.447161	0.83545	0.145826	0.607844	0.122029	0.0500233	0.760507	1.2973	1.20589	0.43974	1.96307	0.382751
L-CARNITINE	0.451833	1.05764	1.1052	1.14433	0.517047	0.0806362	0.289806	0.972981	0.689416	0.0182225	1.48754	0.0267301	1.02467	0.383574	1.58595
N-acetylneuraminate	1.06815	0.754555	0.733043	1.02307	1.09279	0.532102	0.00928633	0.00498062	0.309026	0.648942	0.366608	1.57798	2.14657	0.592164	0.294466
Cytosine	1.0352	2.76306	1.44904	0.303716	0.314406	0.9608	0.554765	0.601043	0.253255	0.191879	0.0445132	0.346546	0.799134	1.09659	0.932481
L-Serine	0.852899	0.836572	1.20093	0.991605	0.845738	0.428266	0.232589	0.442575	0.898653	0.361249	0.463182	0.493557	0.783618	0.0884487	0.447102
D-aspartate	0.829307	0.721493	0.712131	0.89146	0.739294	0.742741	0.00822674	0.00532643	0.221992	0.188761	0.15158	1.24049	1.68494	0.516995	0.664785
L-Glutamine	0.493661	0.567677	0.831511	1.01094	0.499063	0.0151243	0.158858	0.686643	0.521482	0.015872	1.89678	0.286376	0.744669	0.453909	1.50754
Ll-2,6-diaminoheptanedioate	0.706361	1.71432	1.45574	1.16196	0.820762	0.0315394	0.0498735	0.220682	0.516608	0.0580871	1.34654	0.602716	1.55035	0.451825	0.82433
L-Citrulline	0.650657	0.871249	0.751594	0.993998	0.646752	0.076638	0.09682	0.0366866	0.756792	0.0203688	1.07638	1.07354	1.65374	0.168691	1.35903
L-Threonine	0.792165	0.858675	1.30844	1.10905	0.87855	0.353558	0.10806	0.443467	0.485239	0.651809	0.455909	0.433498	0.985669	0.335186	0.142507
alpha-D-Glucose	1.27635	0.836168	0.553025	0.780504	0.996193	0.27987	0.0636084	0.00307105	0.120179	0.576078	0.630679	1.74587	1.84127	1.02351	0.369823
Glutaric acid	0.569625	1.03334	1.3967	1.22083	0.695417	0.0185499	0.471017	0.451992	0.296452	0.0412184	1.53443	0.482815	0.970331	0.734156	1.11836
Creatine	1.53505	0.203639	0.137561	0.26275	0.403335	0.89392	0.180115	0.0239375	0.236842	0.284007	0.0554501	2.38644	2.60351	1.48512	1.2467
D-ribose	0.781297	0.904285	0.736298	0.915315	0.715133	0.813049	0.0273618	0.00134777	0.168487	0.420346	0.222947	1.66194	2.04497	0.658894	0.45079
N-acetylputrescine	1.11367	1.16962	0.514999	0.455415	0.507182	0.8946	0.911642	0.0845101	0.110299	0.0573931	0.0869707	1.57475	0.484059	1.74746	1.57394
Proline betaine	1.49734	0.831832	0.753512	0.902	1.3506	0.0827919	0.997435	0.800149	0.742997	0.121745	1.36153	0.181229	0.161064	0.3227	1.01516
L-Histidine	0.541416	1.03576	0.576961	0.728566	0.394457	0.139323	0.746769	0.142798	0.644142	0.0177381	1.09613	0.987769	0.36928	0.296642	1.42209
N-Acetyl-D-glucosamine	1.18508	0.741275	0.635627	0.876689	1.03894	0.0875776	0.00391008	0.00203847	0.0546572	0.73192	0.90925	1.84216	1.99299	1.05161	0.216318
Orotate	1.5206	0.638917	1.08512	0.904989	1.37613	0.275364	0.406427	0.440301	0.427288	0.0199319	1.14351	0.757386	1.49591	0.905581	1.86703
Uric acid	0.143229	1.8907	3.20909	4.23876	0.607116	0.0484029	0.757724	0.024659	0.108688	0.462606	1.91718	1.73246	0.15666	1.57132	0.7843
L-Proline	0.495295	0.980945	2.08237	1.45972	0.722991	0.00151572	0.457602	0.0365525	0.0719634	0.0443949	1.945	1.18978	0.844346	1.16639	1.00564
Quinate	0.302546	0.39564	0.439048	2.92896	0.886143	0.493426	0.161616	0.229221	0.405648	0.134904	0.549519	0.914964	0.980589	0.913848	1.21041
Octopamine	0.567495	0.992197	1.20873	1.07487	0.609986	0.00304981	0.316512	0.54035	0.674035	0.0153589	1.53861	0.263965	0.428577	0.312943	1.26124
D-lyxose	0.99897	1.01416	0.736033	0.814282	0.813443	0.321207	0.10729	0.00180379	0.0157005	0.187008	0.570025	1.79383	1.33147	1.35314	0.75174
L-rhamnose	0.685401	1.06038	1.00821	0.989067	0.677907	0.153102	0.581008	0.837645	0.602005	0.0327642	1.11577	0.161315	0.434079	0.440884	1.43364
D-mannose 6-phosphate	10.3957	0.778898	0.395723	0.805878	8.37763	0.000384	0.12263	0.0917442	0.449994	3.84e-05	3.64611	1.4266	2.01519	0.740513	2.80675
Ornithine	0.639199	0.872278	1.2411	1.07474	0.686975	0.0244619	0.220013	0.701046	0.593756	0.0140228	1.32874	0.239289	1.26633	0.329749	1.26341
D-Glutamine	0.542111	0.784519	1.16854	1.10866	0.601015	0.00715074	0.0894308	0.300202	0.766134	0.00743172	1.67228	0.50129	0.295112	0.174699	1.4616
N2-Acetylornithine	0.138287	1.24751	0.858693	1.168	0.16152	0.000362	0.93983	0.470687	0.931399	0.000133	2.81667	0.501456	0.293175	0.0119671	2.78495
L-Glutamic acid	0.909613	0.809484	1.09035	0.904163	0.822438	0.348427	0.417802	0.587401	0.743453	0.126643	0.563803	0.357042	1.16321	0.31518	0.718428
L-Homoserine	0.796712	0.904758	1.22394	0.960153	0.764965	0.0354205	0.139864	0.371746	0.319487	0.0132242	0.840521	0.377028	0.606806	0.455267	0.95097
(s)-dihydroorotate	0.28472	1.30997	7.02575	3.59016	1.02219	0.61927	0.636322	0.0484295	0.290279	0.156836	0.503924	1.72034	0.46696	0.85089	1.26701
Asymmetric dimethylarginine	1.14694	0.886786	0.637445	0.749948	0.860148	0.764331	0.203765	0.0315323	0.138973	0.155244	0.147012	1.40955	1.26867	1.08566	0.823878
Ethylmalonic acid	0.961677	1.16739	0.970973	1.10075	1.05856	0.653992	0.11474	0.577508	0.404982	0.650615	0.272089	0.236439	0.915965	0.469315	0.156535
Nicotinic acid	1.0537	0.907552	0.839117	0.764991	0.806072	0.599336	0.125497	0.0465355	0.0162801	0.035234	0.211902	0.886402	1.04714	1.2845	0.970731
N-Acetyl-L-aspartic acid	2.21327	0.572629	0.286832	0.394688	0.873552	0.00971655	0.0198459	0.000243	0.00153525	0.67921	2.16323	2.64977	1.66543	2.64728	0.337935
2'-Deoxyadenosine 5'-monophosphate	6.24254	0.689225	0.511781	0.695378	4.34092	0.085899	0.84237	0.801218	0.539739	0.111377	1.76997	0.233838	0.327184	0.533085	0.983758
5-sulfooxymethylfurfural	1.02076	1.25729	2.43759	1.4369	1.46672	0.161334	0.0399637	0.125601	0.0526614	0.603528	1.5176	1.33359	2.4314	1.9725	0.46319
Isobutyrylglycine	0.925822	1.15307	1.14432	0.868868	0.804418	0.299273	0.346214	0.803586	0.506586	0.00621523	0.565738	0.132663	1.00278	0.372329	0.819061
L-Tyrosine	0.554862	0.998168	1.25549	1.04739	0.581158	0.00324415	0.347082	0.512198	0.851869	0.00316615	1.56576	0.283434	0.31365	0.0467665	1.45185
1-hydroxyhexanoylglycine	0.690618	1.03286	1.20701	1.26166	0.871328	0.0215722	0.901897	0.292084	0.162099	0.213171	1.19886	0.600028	0.464142	0.798381	0.526523
Uridine	0.789628	1.05247	0.791356	0.688438	0.54361	0.194288	0.787849	0.221528	0.579778	0.0132003	1.33223	1.14645	0.106362	0.340275	1.61993
Levulinic acid	0.642476	1.10976	1.19091	1.27146	0.816885	0.0133271	0.792238	0.512786	0.236535	0.113905	1.31545	0.264212	0.493433	0.577447	0.946539
N-Formyl-L-methionine	0.43348	0.980923	1.358	0.764747	0.331503	0.0210928	0.89958	0.397495	0.514212	0.00219958	1.53258	0.53167	0.00900588	0.41689	1.93181
Valylglycine	0.518849	0.76631	1.1139	1.03868	0.538917	0.0472982	0.14568	0.336824	0.684085	0.0398655	1.53063	0.601976	1.29104	0.296638	1.30999
L-Isoleucine	0.603316	1.00772	1.44143	1.12898	0.681132	0.0348568	0.809704	0.119562	0.46119	0.0412175	1.51659	1.04572	0.0718278	0.586277	1.09717
Acesulfame	1.71329	1.23981	0.564641	1.00472	1.72137	0.00073	0.00358978	0.000774	0.00108786	0.641438	4.0684	3.45321	2.64215	3.87537	0.1164
Deoxyuridine	0.597397	0.723432	0.720856	0.858871	0.513087	0.0657801	0.655884	0.503308	0.866326	0.00161691	1.76017	0.740268	0.486931	0.179707	2.06483
Adenine	0.525903	3.50097	3.38397	1.45801	0.766772	0.533906	0.29412	0.0171254	0.101597	0.537323	0.336634	1.39509	1.88324	1.19155	0.618368
5-Aminolevulinic acid	0.700466	1.01183	1.39502	1.025	0.717981	0.0259129	0.886695	0.057017	0.71683	0.0230123	1.12876	0.850021	0.306561	0.16604	1.01006
Guanosine	0.432196	2.48108	1.09544	1.80117	0.778457	0.00678669	0.906638	0.929797	0.0633924	0.194521	2.08419	0.014068	0.105143	1.5154	0.865618
Deoxyadenosine	0.524079	1.4467	2.47478	1.76066	0.922725	0.460101	0.502479	0.0381898	0.220982	0.762841	0.73466	1.59174	1.10304	1.2	0.215319
2'-deoxyguanosine	0.368615	0.690592	1.73587	1.30467	0.480919	0.00111739	0.0861421	0.957528	0.398349	0.000648	2.6331	0.011019	1.14794	0.794194	2.05541
SEROTONIN	3.69755	6.44132	6.69285	0.819695	3.03086	0.0944304	0.781702	0.120268	0.785051	0.0220115	1.4109	1.27066	0.688858	0.17735	1.24962
quinone sulfate	0.612015	2.80487	0.278052	1.13023	0.691718	0.915517	0.239573	0.0282856	0.272895	0.352531	0.168239	2.30381	1.46801	1.26506	0.979331
N-formylkynurenine	0.754016	0.738239	1.23057	1.03119	0.777536	0.663892	0.0325517	0.887155	0.84931	0.74807	0.197787	0.0329971	1.16807	0.184437	0.202996
L-Phenylalanine	0.583627	0.917769	1.44059	1.0273	0.599561	0.0141944	0.397636	0.180644	0.565063	0.0141548	1.35933	0.703578	0.33674	0.296186	1.25442
Saccharin	0.615442	1.59362	0.956921	1.94118	1.19468	0.259617	0.127085	0.365666	0.599804	0.0730129	1.3007	1.04934	2.2653	0.636287	1.91509
Thymidine	0.657672	0.848375	0.989875	1.00479	0.660824	0.0264231	0.430083	0.603595	0.917192	0.00310722	1.60131	0.413839	0.633212	0.018165	1.72064
Azelaic acid	1.3074	1.07159	1.13483	1.37911	1.80305	0.0544603	0.414544	0.274228	0.124309	0.00078	1.18363	0.544644	0.335705	0.956891	1.71994
Acetaminophen	0.909556	0.638596	6.27731	0.78446	0.71351	0.648109	0.0415664	0.432663	0.205004	0.467026	0.305739	0.464777	1.24262	1.05587	0.447068
4-Pyridoxic acid	1.00044	1.39625	1.48674	1.15089	1.15139	0.619343	0.0233556	0.021117	0.367088	0.235934	0.317245	1.02588	1.35565	0.501806	0.766213
ortho-Hydroxyphenylacetic acid	1.04362	1.7484	1.3166	1.22507	1.2785	0.914087	0.00227419	0.214644	0.279274	0.172171	0.0399292	0.564656	2.27714	0.712979	0.576188
N-ACETYLPROLINE	0.428852	1.79518	2.1842	1.82272	0.781679	0.000551	0.0730988	0.102185	0.108859	0.0203544	2.59792	1.19613	1.78175	1.32179	1.40787
L-Tryptophan	0.797618	0.768799	1.14076	0.77865	0.621065	0.119267	0.243199	0.743674	0.498785	0.00782843	0.952389	0.105318	0.469909	0.444871	1.28898
N-(3-acetamidopropyl)pyrrolidin-2-one	1.09168	0.634536	0.699204	0.998152	1.08967	0.840609	0.027526	0.0324787	0.0200553	0.0145512	0.189271	1.29384	1.39167	1.39958	1.28364
Indole-3-acetic acid	2.21004	1.06132	0.645687	0.469904	1.03851	0.674249	0.116326	0.285372	0.552504	0.133571	0.39815	1.07017	2.40096	0.865707	1.08874
Tryptamine	4.10128	1.62282	3.3995	0.694002	2.8463	0.270974	0.886942	0.106764	0.831077	0.0640388	1.18086	1.55019	0.200314	0.282495	1.32853
5-hydroxyindoleacetate	1.16453	0.71947	1.08309	1.37478	1.60098	0.587323	0.479	0.479474	0.623592	0.289407	0.390278	0.572971	0.674533	0.360498	0.682391
2_Methyl_4_pentenoic acid	0.698703	1.95255	2.39407	1.84598	1.28979	0.395361	0.103744	0.0382635	0.0965124	0.409117	0.731509	1.56698	1.24925	1.53231	0.620724
5'-methylthioadenosine	1.53959	0.75251	0.45314	0.567413	0.873585	0.018464	0.0229757	7.14e-05	0.00950752	0.845251	2.16565	3.34313	2.28883	2.35948	0.0364021
2-Methylglutaric acid	0.722164	1.70899	2.13954	2.59353	1.87296	0.569365	0.0346512	0.00363997	0.0117906	0.0347101	0.380166	2.09011	1.6352	2.0947	1.47999
Indole-3-acrylic acid	1.26302	14.9126	1.40851	61.6081	77.812	0.321309	0.228535	0.316897	0.939798	0.361083	0.756388	0.807053	0.859766	0.144244	0.635758
N-ACETYLMETHIONINE	0.86374	1.42318	1.57	0.772103	0.666896	0.687773	0.272352	0.419164	0.528416	0.158095	0.246294	0.487315	1.23646	0.522288	0.736398
Theophylline	3.12808	1.72967	0.595877	0.527552	1.65022	0.0754572	0.260933	0.195784	0.0219835	0.46862	2.12052	1.39686	1.23162	3.03594	0.464155
(S)-Homostachydrine	1.25191	2.15436	4.42663	3.09098	3.86961	0.485056	0.182201	0.00608769	0.0815397	0.00662568	0.546278	1.9583	1.26659	1.33092	1.56075
Benzoic acid	0.385226	1.40475	3.38121	1.23416	0.475429	0.00959024	0.290572	0.00653379	0.471768	0.0242203	1.6296	1.29896	0.467812	0.330985	1.5651
4-Hydroxybenzaldehyde	0.443586	1.40369	2.9656	1.18321	0.524857	0.0588454	0.53261	0.0264069	0.513252	0.109373	1.31238	1.1583	0.578088	0.406938	1.19723
Caffeine	1.40773	0.696849	0.438942	0.309843	0.436174	0.44716	0.6098	0.127424	0.0528379	0.14802	0.664235	1.4572	0.74592	2.53085	1.35244
p-Cresylsulfate	0.578101	1.30954	1.1758	2.10132	1.21477	0.104878	0.27664	0.0968599	0.0351531	0.609557	1.76913	1.64826	0.477045	2.69303	0.3679
1H-Indole-2,3-dione	0.818168	1.247	0.988957	1.11872	0.915303	0.0958317	0.0727583	0.758666	0.731567	0.216568	0.722812	0.169459	0.607747	0.25676	0.518003
Hexanoylglycine	0.533231	1.54113	2.97949	1.42383	0.759229	0.100256	0.03141	0.0124457	0.0480389	0.716905	0.889394	1.23926	1.24796	1.05486	0.247829
Biotin	1.20136	1.46051	2.27274	1.48386	1.78265	0.842268	0.180954	0.0315053	0.119784	0.0480334	0.254781	1.87916	1.03775	1.48296	1.44278
Indole-3-methyl acetate	1.44598	1.16269	0.572052	0.481759	0.696614	0.771534	0.512963	0.162937	0.164749	0.153422	0.296261	1.14123	1.38506	1.14686	0.768653
Riboflavin	1.09332	0.996526	1.28266	0.857184	0.937177	0.743555	0.459399	0.122799	0.954207	0.543274	0.195557	0.859037	0.790377	0.09718	0.161307
Ferulate	0.691623	2.92637	0.776204	2.52084	1.74347	0.397613	0.317369	0.340128	0.171907	0.561844	0.848198	0.786622	0.35186	1.36723	0.365429
N-acetyl-d-tryptophan	0.630046	1.72152	0.754237	0.573565	0.361373	0.0879184	0.0991781	0.988144	0.733494	0.006273	1.42006	0.0416528	2.03898	0.369865	1.59329
Indole-3-carboxaldehyde	0.384612	2.07168	3.59755	2.08226	0.800863	0.00436411	0.0357089	0.000279	0.00588232	0.463835	2.02604	2.08503	1.36278	1.90431	0.543225
Suberic acid	1.32529	1.29592	1.39232	1.45066	1.92255	0.19417	0.130549	0.0467692	0.0356151	0.000137	0.861337	1.13409	0.624854	1.44688	1.87973
3-Hydroxyvalproic acid	1.11935	1.05175	0.831525	0.82416	0.922526	0.547869	0.867233	0.119116	0.193962	0.422979	0.341381	0.835769	0.237913	0.699782	0.299023
5-Methoxyindoleacetic acid	1.16522	0.477592	0.857736	0.537866	0.626733	0.368936	0.0485585	0.0702562	0.0744414	0.402919	0.805494	1.38237	1.66928	1.56589	0.568874
Indole-3-ethanol	1.56167	4.19009	4.70717	1.74055	2.71817	0.12954	0.0150889	0.00417557	0.144918	0.00159379	1.12651	1.87389	2.24899	1.18976	1.92412
Vanillic acid	1.30672	1.25384	0.887815	1.61133	2.10555	0.749326	0.168647	0.348907	0.234292	0.0651649	0.274061	0.911129	2.20788	1.3499	1.51088
Indole-3-propionic acid	1.39106	1.20702	0.668742	0.544234	0.75706	0.739145	0.426938	0.281575	0.275545	0.338312	0.330993	0.888269	1.43532	0.87396	0.483321
Sebacic acid	1.18755	1.22311	1.25766	1.37055	1.62761	0.398587	0.265623	0.19	0.212751	0.0212886	0.597339	0.805482	0.535316	1.0677	1.31129
Ursocholic acid	1.02532	0.176629	0.143999	0.217241	0.222741	0.983843	0.034163	0.0140215	0.0767952	0.0480571	0.07027	2.60699	2.17923	2.36936	1.79718
7,12-diketolithocholic acid	2.01577	1.20765	1.22377	0.474375	0.956233	0.00662486	0.42797	0.235941	0.0116051	0.47745	2.09093	0.846856	0.91521	2.10569	0.495993
Glycoursodeoxycholic acid	0.476208	0.397626	0.910489	1.69984	0.809478	0.536151	0.0271974	0.150561	0.154555	0.0380472	0.65509	1.16107	2.16004	1.39551	1.55154
12-Ketodeoxycholic acid	0.717015	2.28522	2.36051	2.04523	1.46646	0.391102	0.0205193	0.00640924	0.0338917	0.26641	0.457062	1.45366	1.89192	1.19704	0.548137
Glycohyocholic acid	0.681871	0.698561	1.56728	2.08999	1.42511	0.745256	0.0567297	0.0365031	0.0252063	0.010901	0.455011	1.70067	1.74028	2.08486	1.99425
3-Dehydrocholic acid	0.844972	0.510586	0.342974	0.175344	0.148161	0.977174	0.101588	0.0938887	0.0586038	0.0390325	0.0984169	1.68766	1.52432	2.44698	1.79421
Hyodeoxycholic acid	0.751467	0.488251	0.519057	0.522516	0.392653	0.518972	0.0901346	0.115028	0.118544	0.0149838	0.615014	1.23906	1.29777	1.57185	1.53816
Hyocholic acid	0.877079	0.438572	0.431985	0.473608	0.415392	0.685997	0.0178468	0.0123802	0.0315042	0.112772	0.402699	1.92881	2.29547	2.04387	0.991606
7-Ketolithocholic acid	1.10245	4.57854	4.58133	2.58994	2.85526	0.430779	0.194141	0.00664124	0.482936	0.134837	0.768862	2.21211	1.65477	0.549403	1.26217
Nonanoic acid	1.33391	1.13435	0.592673	0.828412	1.10503	0.238258	0.807195	0.0292168	0.265673	0.838185	0.854561	1.54629	0.240425	0.804076	0.26377
3beta-Deoxycholic acid	1.25091	1.74709	1.23385	1.28729	1.61028	0.386271	0.0270601	0.29314	0.113012	0.00771547	0.789955	0.812168	2.12705	1.61958	2.13694
Cholic acid	0.964903	0.301299	0.376151	0.460259	0.444105	0.955025	0.0883575	0.039355	0.103972	0.084374	0.0250974	2.15672	2.11679	2.08679	1.61415
Apocholic acid	0.981293	2.12427	2.01703	1.51459	1.48625	0.598249	0.0485276	0.0183849	0.21855	0.0806286	0.49811	1.52587	1.90998	0.919928	1.23579
Isodeoxycholic acid	1.17893	1.15893	1.35238	1.76579	2.08173	0.963057	0.0828034	0.0568172	0.0634156	0.0301367	0.011557	1.42005	1.22059	1.61075	1.44612
Linoleic acid	1.06174	0.794673	0.622837	0.644429	0.684218	0.533575	0.119373	0.0102394	0.0145831	0.0717565	0.416901	1.49253	1.09777	1.57382	0.834239
Chenodeoxycholic acid	1.09481	0.196782	0.432507	0.331106	0.362499	0.822642	0.0817655	0.0356813	0.120242	0.119091	0.271256	2.79898	2.78847	2.47002	1.6295
Deoxycholic acid	1.68026	0.940648	0.774744	0.781603	1.3133	0.0346527	0.584775	0.113438	0.124009	0.138612	1.80604	0.970157	0.218171	1.0752	1.46734
Lithocholic acid	1.00665	1.40918	1.34267	1.32571	1.33453	0.408298	0.0304304	0.068405	0.0750497	0.0489142	0.623403	1.23533	1.50728	1.35108	1.6982
Desmosterol	0.833192	0.779557	0.866455	0.919089	0.765777	0.283547	0.0854148	0.266012	0.314775	0.038077	0.569118	0.515357	1.14784	0.685157	0.922311
Palmitoleic acid	1.3164	1.21119	1.57864	1.36847	1.80145	0.578883	0.131325	0.0552312	0.104545	0.00823861	0.487889	1.27624	1.20291	1.20751	1.61695
Oleate	1.796	1.43853	0.803476	0.728926	1.30915	0.0605866	0.835167	0.18906	0.127067	0.581222	1.37301	0.780584	0.903174	1.05244	0.474474
1-Oleoyl-rac-glycerol	0.824421	0.622373	0.492578	0.549446	0.452975	0.843141	0.251683	0.0131587	0.255919	0.377094	0.219057	1.992	1.45006	0.892262	0.593715
3-Methylpyridazine	2.11848	0.70642	0.718139	0.37984	0.804683	0.0421559	0.395582	0.203295	0.169288	0.212237	1.96142	1.16353	0.3785	1.39761	1.21211
Ascorbic acid	1.61308	0.849164	1.11315	0.994086	1.60355	0.0726617	0.874895	0.336637	0.639546	0.00712113	1.54041	0.714432	0.0394829	0.447919	1.87627
N8-Acetylspermidine	0.839223	1.42378	1.15252	0.711343	0.596976	0.729087	0.450704	0.686325	0.0605639	0.288923	0.147175	0.290698	0.942928	1.29983	0.954004
Thiamine	0.982634	1.01042	0.839525	1.10906	1.0898	0.515902	0.49533	0.22684	0.855468	0.348357	0.594139	1.10936	0.919628	0.150874	0.388169
Choline	0.567922	0.870806	0.889214	1.26066	0.715955	0.0502685	0.315571	0.624734	0.632552	0.0791397	1.42566	0.289264	0.899528	0.404899	1.0209
	0.621956	1.29107	1.58613	1.88619	1.17313	0.0455841	0.802204	0.906532	0.479557	0.176924	1.61761	0.0231701	0.822236	0.692804	1.10183
d-Gluconic acid d-lactone	0.775709	1.68067	1.79207	1.36235	1.05679	0.210431	0.034464	0.0181109	0.0344002	0.426879	0.717371	1.2748	1.12105	1.2885	0.475297
L-Saccharopine	1.02425	1.83317	1.74307	2.47501	2.53503	0.674581	0.437406	0.128373	0.104459	0.0264187	0.350372	1.03622	0.12377	1.22076	1.05669
	0.805958	1.01981	1.39968	1.0358	0.83481	0.102628	0.975284	0.0715013	0.72436	0.109122	0.763698	0.764881	0.14478	0.138501	0.685433
Acetylcholine	0.871938	0.699535	0.44316	0.508415	0.443306	0.494053	0.243716	0.108671	0.058001	0.00167961	0.687099	1.23164	1.00833	1.78965	1.9359
Methionine sulfoxide	0.88644	0.972792	1.53012	1.03971	0.921637	0.67907	0.776518	0.0878471	0.560897	0.944015	0.230486	1.06593	0.0549566	0.368506	0.00167193
D-(+)-Glucose	1.27492	0.825094	0.55226	0.816944	1.04154	0.134781	0.0281113	0.000308	0.0516634	0.60695	0.891116	2.11116	1.89313	1.21429	0.388605
DL-Glutamine	0.917523	0.831361	0.840908	3.01013	2.76187	0.406678	0.0156704	0.0230456	0.888679	0.532573	0.36865	0.750363	1.17043	0.00269957	0.270245
Muramic acid	1.24541	0.777669	0.58494	0.869405	1.08276	0.200313	0.0192889	0.00116676	0.15721	0.835978	0.752678	1.69804	1.86284	0.834229	0.136385
DL-Carnitine	0.764487	0.951142	1.70263	1.18781	0.908065	0.791944	0.927468	0.0852989	0.291483	0.502204	0.108306	1.12793	0.106814	0.797819	0.335663
Crotonic acid	0.885263	0.846561	1.01065	0.776477	0.687386	0.297354	0.938224	0.598395	0.561241	0.0402648	0.733663	0.334997	0.147431	0.433818	1.29195
Trigonelline	0.138755	1.45664	1.12621	2.22639	0.308922	0.110398	0.178041	0.74091	0.484582	0.291837	1.27635	0.208111	1.77494	0.536624	0.914787
Caprolactam	0.53275	1.21553	0.667466	0.527281	0.280909	0.0311263	0.697333	0.308291	0.322982	5.78e-05	1.95576	0.813306	0.888062	1.01756	2.59496
4-Oxoproline	0.91924	0.81344	1.35135	1.0786	0.991491	0.57693	0.989825	0.145201	0.291542	0.571612	0.409645	1.07233	0.567725	0.997896	0.317466
N-Acetylhistamine	1.57649	1.01013	0.503582	0.269347	0.424624	0.341275	0.32425	0.0310988	0.0465055	0.193889	1.15422	2.34373	0.652997	2.58635	0.865973
Glycylproline	0.809673	0.998284	1.41368	1.10606	0.895543	0.151374	0.88513	0.0801032	0.952694	0.241175	0.862429	0.821066	0.27656	0.03903	0.628847
Tyramine	1.52762	1.03953	2.90292	0.805906	1.23112	0.590982	0.315069	0.192236	0.737838	0.244015	0.492257	1.08267	0.879488	0.440126	0.971743
N-Acetyl-D-galactosamine	1.07196	0.69787	0.664296	0.927158	0.993877	0.191177	0.00144774	0.00249539	0.159952	0.872931	0.77218	1.64931	2.37258	0.686441	0.0274839
4-Hydroxybutyric acid (GHB)	0.838363	1.28444	2.09452	0.882463	0.739824	0.164071	0.650785	0.264006	0.970567	0.0475601	0.989026	0.697917	0.673516	0.0248269	1.22547
1,5-Anhydro-D-glucitol	0.760033	1.05265	1.94582	1.38391	1.05182	0.164435	0.806781	0.0417586	0.222696	0.800811	0.879606	1.25772	0.485954	0.723547	0.190795
N-Acetylornithine	0.785594	1.04863	2.03761	1.02637	0.806311	0.334641	0.840207	0.10681	0.810234	0.323619	0.572166	0.897963	0.0467209	0.0448606	0.520403
N-Acetylmannosamine	0.976243	0.757353	0.650296	0.88802	0.866924	0.196993	0.00643725	0.00280677	0.0487267	0.676108	0.939162	1.81304	2.38053	1.23756	0.354232
5-Aminovaleric acid	0.62317	0.918551	1.3562	0.941346	0.586619	0.0513896	0.663913	0.18456	0.755662	0.0253428	1.21765	0.77833	0.0261911	0.147591	1.23138
N-Acetylneuraminic acid	1.29024	0.692451	0.784237	0.998139	1.28784	0.0810578	0.00290595	0.00586521	0.0627359	0.64531	1.15577	1.74566	2.5653	1.26866	0.381963
Caproic acid	6.56414	0.793868	0.88701	1.05636	6.9341	2.12e-05	0.393401	0.564943	0.417349	0.000138	4.08551	0.339009	0.915391	0.694301	3.28049
Picolinic acid	0.932118	0.929478	0.935492	0.842066	0.784905	0.527247	0.199499	0.266225	0.0367383	0.00689636	0.302895	0.490206	0.872176	0.841319	1.05582
6-Hydroxycaproic acid	0.718142	1.79708	2.14311	1.76411	1.26688	0.265808	0.101163	0.0875526	0.0367079	0.318932	0.826955	1.00675	1.05322	1.5161	0.525479
Valine	0.675691	0.911265	1.27398	0.897674	0.606551	0.073344	0.449393	0.309446	0.514328	0.0132881	1.02574	0.553222	0.173444	0.477491	1.2619
Mevalonic acid	0.786897	1.03013	0.855384	0.738014	0.580741	0.532484	0.889662	0.139223	0.0530621	0.367021	0.469715	0.943429	0.134931	1.2738	0.573292
L-(-)-Methionine	0.624167	1.0989	1.61779	1.08936	0.679945	0.0169389	0.494388	0.101355	0.92722	0.0177316	1.52115	0.948513	0.467711	0.0203172	1.17622
Pyridoxine	1.0828	0.796138	2.13316	1.21746	1.31827	0.939533	0.316372	0.302348	0.569065	0.584482	0.0306197	0.8441	0.662392	0.411455	0.335411
L-Alanyl-L-proline	1.4473	0.978617	1.12641	0.852726	1.23415	0.0977519	0.991167	0.709342	0.35922	0.408243	1.13976	0.172281	0.187422	0.686086	0.453937
3-Methylcrotonylglycine	1.26312	1.05961	1.15076	1.06983	1.35133	0.0898486	0.904041	0.365929	0.840315	0.0507904	1.09579	0.492181	0.3504	0.139181	0.875138
6-Hydroxynicotinic acid	0.542039	1.30885	1.47073	1.88525	1.02188	0.0216131	0.473618	0.134342	0.21516	0.281269	1.56666	0.809955	0.0834206	0.798028	0.902018
Caffeic acid	0.131603	0.883389	0.683584	1.16962	0.153926	0.247671	0.366854	0.202191	0.971653	0.202225	0.86463	0.89599	0.688537	0.0397885	1.13059
Acrylic acid	0.301506	0.477947	0.954721	1.22078	0.368073	0.0151763	0.969751	0.864954	0.713598	0.0187532	2.5842	0.202261	0.559887	0.379763	2.30204
D-Glucurono-6,3-lactone	2.31535	0.742779	0.896267	0.865102	2.00301	0.092226	0.974736	0.569893	0.527023	0.00111542	1.76436	0.548732	0.000968	0.805163	2.59789
7-Methylxanthine	1.88719	1.48614	1.79996	1.54759	2.9206	0.555335	0.835425	0.210149	0.979939	0.456961	0.418563	1.19734	0.830166	0.046736	0.488668
N-Methylhydantoin	1.06908	1.18238	0.14191	0.688968	0.736559	0.671095	0.888761	0.0335068	0.677969	0.93677	0.434034	2.27519	0.518793	0.526173	0.229428
Coumarin	0.492392	1.08765	1.38028	1.15875	0.570558	0.015921	0.643798	0.232371	0.290738	0.00305051	1.88632	0.822648	0.175308	0.901462	1.47298
Acetophenone	1.76442	1.18594	3.53968	0.826462	1.45823	0.25603	0.222291	0.120415	0.572117	0.0173924	1.09524	1.30972	1.34046	0.702667	1.79676
Sepiapterin	11.3955	0.0883763	0.400761	0.0583001	0.66436	0.38189	0.158192	0.410323	0.102592	0.0182994	0.976192	0.740191	1.19828	1.9901	1.14865
Piperidine	0.696835	0.973771	1.3962	1.15495	0.80481	0.0981344	0.8167	0.124639	0.163662	0.468249	1.17766	0.974319	0.225227	1.12818	0.453218
Guanidinosuccinic acid	0.810788	0.881733	1.29502	0.901968	0.731304	0.181081	0.971349	0.199355	0.850282	0.0717098	1.00776	0.930315	0.140418	0.186617	0.940419
Glycyl-L-leucine	0.605177	0.96672	1.56787	1.10366	0.667908	0.077231	0.923305	0.116856	0.451121	0.148395	1.24177	0.90107	0.215468	0.501608	0.79341
3,4-Dihydroxyphenylpropionic acid	0.865172	0.263814	0.146497	0.429821	0.371869	0.949919	0.201611	0.034286	0.283181	0.257842	0.0856583	2.01381	1.27658	1.20907	1.12266
4-Methylphenol	0.415652	1.23604	1.19666	1.44958	0.602522	0.0128494	0.860938	0.737282	0.278304	0.0751935	1.67331	0.165567	0.394831	0.810849	1.07575
Thymine	0.747419	1.079	1.77929	1.26961	0.948927	0.559799	0.756828	0.0457319	0.583082	0.915038	0.42257	1.21064	0.309139	0.417683	0.0104149
Adenosine	0.50013	2.54844	1.86416	1.74418	0.87232	0.0554853	0.811463	0.0920775	0.0373246	0.847191	1.67484	1.13552	0.917216	1.90992	0.21497
Purine	6.28197	0.605355	1.7658	0.940485	5.9081	0.0357193	0.821915	0.326714	0.638423	0.0173419	2.33232	1.04433	0.475093	0.544637	1.63572
Imidazoleacetic acid	0.898679	0.863507	1.42942	1.0841	0.974256	0.369324	0.905234	0.0755662	0.330782	0.993866	0.718024	1.15734	0.236744	0.817125	0.0216142
4-Chlorophenol	1.52714	0.920464	1.17532	0.908189	1.38693	0.163404	0.882904	0.443671	0.592909	0.307364	0.920392	0.515676	0.105931	0.392169	0.630772
3-Hydroxypicolinic acid	1.32479	1.27264	1.41697	0.718838	0.952307	0.123661	0.474584	0.397854	0.0262881	0.524119	1.02346	0.54152	0.048711	1.52285	0.344214
N-Acetyl-DL-norvaline	0.740845	1.26802	1.01215	0.866245	0.641753	0.286243	0.905128	0.815293	0.455396	0.0486735	0.768518	0.0574398	0.821915	0.517073	1.02028
Diethanolamine	0.697299	1.22593	1.28268	0.950695	0.662918	0.87704	0.0883384	0.19158	0.238603	0.537093	0.0757023	0.562521	0.54447	0.50263	0.399138
Palmitic acid	1.43034	0.93538	0.931744	1.04537	1.49523	0.0290383	0.808468	0.514801	0.950157	0.0145371	1.3054	0.261403	0.351238	0.190448	1.29147
11(Z),14(Z)-Eicosadienoic acid	1.00047	0.555352	0.644903	0.613017	0.613305	0.681777	0.0721295	0.0191821	0.0632501	0.00775732	0.236509	1.48471	1.27711	1.34359	1.33344
Stearic acid	1.74255	0.936449	0.976543	0.954283	1.66289	0.0127755	0.781501	0.504944	0.814482	0.00583612	1.70955	0.268211	0.649999	0.0225106	1.48812
Undecanoic acid	0.371466	10.7693	13.0242	5.52667	2.05297	0.10052	0.00791475	0.010355	0.020475	0.512134	1.18722	1.84711	1.50316	1.71704	0.300171
Arachidic acid	2.52729	0.53267	0.188615	0.21456	0.542256	0.936157	0.694315	0.206496	0.241998	0.0689852	0.0945842	1.12521	0.0772375	1.07053	1.10654
Glycerol 1-myristate	7.45465	0.11459	0.117882	0.15338	1.1434	0.279165	0.169358	0.189858	0.392591	0.443161	0.972303	1.22798	1.29039	0.874959	0.247194
Palmitoyl sphingomyelin	0.387565	0.46128	0.696934	1.04965	0.406808	0.232897	0.145514	0.161559	0.70206	0.0929184	0.968787	0.93867	1.309	0.253269	1.13256
Docosanoic acid	2.80443	0.588828	0.548116	0.891959	2.50144	0.0148313	0.444035	0.157089	0.654994	0.0140194	2.41197	1.06388	1.37356	0.207793	1.99226
Nervonic acid	1.93182	0.961634	0.821106	0.881275	1.70246	0.195933	0.595289	0.767611	0.855368	0.0826411	1.62285	0.16904	0.324407	0.355476	1.80018
Cytisine	0.483179	0.327572	0.848246	2.04669	0.988917	0.117773	0.00346452	0.00391235	0.107749	0.765929	1.32911	2.26069	2.61761	1.43205	0.107265
Alpha-aminoadipate	0.542039	1.63612	1.7101	1.93879	1.0509	0.159676	0.00674027	0.00231406	0.000793	0.26003	0.824178	1.42529	1.11966	1.93133	0.570939
3-Methylglutaric acid	0.789069	1.71887	1.60027	1.53572	1.21179	0.195736	0.00243462	0.0474687	0.0307157	0.395203	0.72359	0.965558	1.28328	1.22531	0.373401
Bufotenin	2.17952	0.763945	0.580285	1.11688	2.43427	0.265286	0.414109	0.12993	0.74416	0.0809184	1.03752	1.33868	0.891706	0.229187	1.00757
2'-Deoxyinosine	0.717101	0.974457	0.807677	0.991894	0.711288	0.215108	0.384674	0.2042	0.424756	0.0228049	0.90178	0.923277	1.44072	0.586328	1.42562
Chlorogenic acid	7.46428	0.0132065	0.046091	0.0947386	0.707155	0.413698	0.249221	0.961969	0.789115	0.103593	0.817342	0.0262894	0.656205	0.288252	1.05641
Alanyltyrosine	0.6208	1.29574	2.16302	1.82361	1.1321	0.121769	0.193445	0.0113551	0.0796607	0.998774	1.37173	1.82589	1.47549	1.42628	0.126344
trans-Cinnamic acid	0.509577	0.978257	1.66474	1.00071	0.509941	0.0117587	0.70933	0.166226	0.627277	0.009696	1.51421	0.790471	0.0376069	0.252073	1.42775
4-Methyl-5-thiazoleethanol	3.32745	0.958415	1.41363	0.874281	2.90913	0.397672	0.473882	0.131605	0.548357	0.0371514	0.973876	1.58506	1.21814	0.748296	1.5004
Indoline	0.57876	0.958965	1.45056	1.00522	0.581779	0.0138529	0.567517	0.183876	0.693538	0.00923852	1.37853	0.708359	0.214852	0.195087	1.35331
N-Acetyl-L-tyrosine	0.56524	2.06716	1.57001	2.33368	1.31909	0.0787607	0.064013	0.298735	0.0460472	0.858061	1.19881	0.64279	1.50778	1.31384	0.141044
Prolylleucine	0.254772	1.06301	1.79672	1.72983	0.440712	1.61e-05	0.501235	0.0156418	0.0210381	4.55e-05	3.48885	1.79246	0.0577216	2.05086	2.17795
3,5-Dihydroxyphenylglycine	4.65634	0.246301	0.602058	0.759179	3.535	0.00869437	0.0616387	0.0902444	0.274692	0.0238715	2.20458	1.41643	1.58556	0.85884	1.27346
Homovanillic acid	0.799833	1.8727	1.99824	1.32226	1.05759	0.10034	0.0190981	0.0127069	0.0568411	0.808632	0.985169	1.26368	2.24172	1.16829	0.00868303
Pyridoxal	1.18546	1.45451	1.48378	1.26667	1.50159	0.449232	0.0211696	0.237165	0.471584	0.150299	0.437306	0.698938	1.46845	0.468248	0.689019
Sinapinic acid	0.50193	1.35941	1.3286	1.84255	0.924832	0.030393	0.18452	0.0823565	0.0764191	0.499854	1.45894	0.990007	0.311179	1.21286	0.472904
5-Hydroxytryptophan	1.22209	0.474928	0.288895	0.619003	0.756477	0.238124	0.0358676	0.00106468	0.00979576	0.175581	1.00301	2.63613	2.04998	2.41011	0.829605
Catechol	1.13073	1.96891	0.960909	1.05313	1.19081	0.583324	0.128916	0.599672	0.687613	0.261709	0.34604	0.321085	1.20489	0.276512	0.427444
Indole	0.78553	0.809887	1.24291	0.760634	0.597501	0.110586	0.385209	0.802469	0.29732	0.00490387	0.974674	0.181162	0.135196	0.681581	1.37631
DL-Tryptophan	0.789083	0.78606	1.15781	0.756758	0.597144	0.125348	0.215329	0.715573	0.197411	0.00922008	0.933846	0.119343	0.504114	0.858721	1.38779
Skatole	0.859789	0.869381	1.40955	0.749305	0.644244	0.207568	0.574065	0.509371	0.411748	0.0193061	0.790184	0.417427	0.0980498	0.538716	1.11231
Pilocarpine	0.57858	1.62232	2.46093	8.90128	5.1501	0.141407	0.532363	0.0370195	0.0127021	0.257779	1.28367	1.5878	0.32875	2.37566	0.759259
6-Methylquinoline	4.10128	1.62282	3.3995	0.695599	2.85285	0.270974	0.886942	0.106764	0.829291	0.0654439	1.18086	1.55019	0.200314	0.281205	1.32382
Indole-2-carboxylic acid	0.483422	3.10613	4.14084	2.93503	1.41886	0.0395752	8.33e-05	5.55e-05	0.00792615	0.866953	1.24662	2.06139	2.97345	1.60087	0.0721666
Phenylacetylglycine	0.70171	0.91893	1.39606	1.15908	0.813338	0.0215265	0.708368	0.306286	0.444071	0.0601855	1.25653	0.4636	0.00276257	0.454781	0.86603
N-Phenylacetylglutamine	0.1547	5.85341	2.37533	16.9735	2.6258	0.0327971	0.676544	0.500398	0.0704392	0.51491	2.28972	0.602262	0.657647	1.92438	0.755047
trans-3-Hexenoic acid	0.898977	1.21041	1.33044	22.8455	20.5376	0.0179494	0.000199	5.45e-06	0.0222643	0.0730089	0.717372	1.25747	1.07293	1.2775	0.845093
N,N-Dimethyltryptamine	0.994655	2.45519	26.8247	3.41012	3.39189	0.828405	0.0777456	0.114427	0.185712	0.110856	0.232579	1.04081	0.908985	0.756702	0.922921
N-Acetylanthranilic acid	0.932529	1.4981	1.50879	1.34961	1.25855	0.771014	0.00167315	0.000368	0.00821123	0.0292	0.166334	1.47612	1.69726	1.36391	0.885689
Prostaglandin F2a-1-glyceryl ester	0.482815	0.821023	2.47657	2.05916	0.994194	0.044687	0.0723737	0.0743203	0.113149	0.5519	1.55279	1.06579	0.409097	1.09698	0.565399
a-Aspartylphenylalanine	0.451594	0.50247	0.64867	0.707048	0.319299	0.262207	0.352801	0.833304	0.402437	0.0235537	1.3784	0.0901816	0.0707593	0.778315	1.91555
Phenylpyruvic acid	0.322201	1.06693	1.89637	1.88937	0.608757	3.59e-05	0.456703	0.0552969	0.00585347	0.0227883	2.7014	1.15622	0.885613	1.80891	1.35256
Cyclamic acid	3.17762	1.74064	0.5957	0.528695	1.67999	0.111786	0.344977	0.178793	0.0501767	0.674601	2.05252	1.55904	1.12901	2.82148	0.186795
Bergenin	0.866258	24.8863	1.18596	1.58836	1.37593	0.00895753	0.125228	0.0136037	0.0117673	0.241909	0.868613	0.774038	1.22676	1.02198	0.448631
5-Feruloylquinic acid	0.696691	0.221196	0.330049	0.308895	0.215205	0.132694	0.214215	0.585577	0.727596	0.00633117	1.57198	0.446718	1.72054	0.601118	2.23806
Imidazolelactic acid	2.15275	0.834494	4.02401	1.13381	2.44081	0.332297	0.952834	0.0215224	0.440213	0.00816653	0.848388	1.69906	0.413967	0.634694	1.37048
Isovanillic acid	0.581374	2.20842	1.1202	1.84583	1.07312	0.187837	0.00930431	0.806473	0.127709	0.963604	0.742509	0.135648	1.58138	1.02035	0.0307355
1,8-Diazabicyclo [5.4.0]undec-7-ene	0.0716676	4.0112	4.61563	21.0512	1.50869	0.000231	0.192463	0.0190847	0.00283493	0.242909	3.18598	1.54153	0.716989	2.5182	0.981349
3-O-p-Coumaroylquinic acid	0.808435	0.375659	0.885775	0.588452	0.475725	0.118755	0.930696	0.224422	0.52772	0.16916	1.4237	1.14808	0.121413	0.588043	1.1334
methyl chlorogenate	0.233385	0.405899	0.351247	0.384432	0.0897208	0.0416887	0.607211	0.435368	0.571112	0.00107847	1.92168	0.511634	0.823371	0.744542	2.55874
3-Hydroxyoctanoic acid	0.870628	1.24607	1.34101	1.46606	1.27639	0.232212	0.0448329	0.113327	0.0126049	0.131967	0.492035	0.570462	0.884555	1.29611	0.545402
Phenylbenzimidazolesulfonic acid	0.607054	15.0268	19.4016	12.6241	7.66349	0.256401	0.00832943	0.0750506	0.0665051	0.337962	0.600779	0.915507	1.95817	1.08744	0.452955
4-Methylumbelliferone	0.00925055	0.901553	1.50152	1.2963	0.0119915	0.166497	0.323025	0.00939474	0.597277	0.228983	1.21765	1.14807	0.51721	0.249318	1.34251
3,4-Dihydroxybenzaldehyde	1.00381	0.604827	0.743444	0.73744	0.740249	0.639162	0.0244272	0.0977694	0.167816	0.434202	0.345978	0.889668	1.0491	0.949149	0.568262
N-Acetyl-DL-tryptophan	0.611806	1.67907	0.927989	0.657805	0.402449	0.0418985	0.0775959	0.683417	0.998115	0.00270314	1.56433	0.362088	2.01502	0.0257604	1.59057
4-Hydroxyphenylacetic acid	1.42119	0.815418	0.526	0.748521	1.06379	0.129437	0.110963	0.00842731	0.0431876	0.601305	1.00033	1.78416	0.642169	1.54755	0.57503
N-acetyltyramine	1.83233	1.05303	3.34364	1.08975	1.99677	0.164131	0.775797	0.164302	0.47731	0.015612	1.34802	1.22669	0.232757	0.813216	1.81492
Fonsecin	0.95432	1.17458	1.30046	5.04437	4.81394	0.553151	0.321693	0.330037	0.04237	0.0785098	0.328431	0.540956	1.13064	1.30667	1.00296
Tryptoline	1.28906	3.1679	4.58922	1.21275	1.56331	0.114912	0.38334	0.0156139	0.368267	0.013611	1.02704	1.38554	1.00763	0.417953	1.5283
2'-Hydroxyacetanilide	1.47331	2.87886	1.30239	1.60844	2.36973	0.640083	0.00159486	0.340866	0.251809	0.0378395	0.394676	0.543441	2.98318	0.972908	1.20671
4-Hydroxy-3- methoxyphenylglycol sulfate	0.281717	1.23181	0.294426	0.390126	0.109905	0.241078	0.377236	0.292924	0.515515	0.040543	1.30987	1.01593	0.609377	0.706117	1.86102
Flavin mononucleotide (FMN)	2.23358	0.700273	0.869981	1.06541	2.37967	0.0318437	0.951545	0.601109	0.393465	0.000273	2.37077	0.61828	0.484284	1.02379	3.07507
Tetranor-PGDM	0.813055	0.693333	0.575504	0.798805	0.649472	0.138076	0.0104535	0.0076875	0.207167	0.494338	1.30698	1.76077	2.49512	1.04201	0.450157
2-Aminobiphenyl	0.989197	15.8266	9.87935	1.37258	1.35776	0.690763	0.466611	0.0216809	0.216347	0.269756	0.203602	1.30573	1.01374	0.617238	0.426369
Catechin	0.240711	2.3741	0.977676	0.569527	0.137092	0.189154	0.691855	0.131573	0.192161	0.01516	1.33469	1.07017	0.925692	1.20554	2.30205
Eugenol	1.74887	1.10538	0.398123	0.109733	0.191908	0.721807	0.878402	0.381245	0.0861212	0.0849536	0.546735	0.770673	0.303031	2.06065	1.29437
Retrorsine	0.502454	6.32504	41.6722	1.98084	0.995282	0.0044231	0.0289712	0.0110763	0.0129137	0.461569	1.49373	1.50141	1.38707	1.12036	0.465058
tetranor-PGFM	0.761428	0.791026	0.878168	1.37878	1.04984	0.16109	0.0255933	0.0791545	0.864413	0.20164	1.22168	1.04169	1.84323	0.245309	1.07942
Syringic acid	0.682161	1.09205	0.589497	1.07663	0.734434	0.187471	0.8944	0.132979	0.338338	0.00913698	1.19596	1.16528	0.0878533	0.878918	1.68558
Apocynin	0.715592	1.95673	1.56727	2.42997	1.73887	0.312281	0.0332893	0.126782	0.0127229	0.168467	0.577924	0.888174	0.9103	1.48637	0.677983
3,4-Dimethoxycinnamic acid	0.565175	1.362	3.07462	2.99015	1.68996	0.134829	0.279512	0.0134983	0.0919958	0.896079	1.34808	2.14165	0.694416	1.42118	0.0572782
Rosmarinic acid	1.01332	0.915321	0.503444	4.5517	4.61235	0.311925	0.2298	0.00112619	0.179636	0.844296	0.685865	2.17226	1.38267	1.02446	0.450571
Gibberellin A7	0.816949	1.32136	1.52117	12.3219	10.0664	0.00349373	8.07e-05	5.45e-06	0.00470918	0.071547	1.00688	1.48829	1.56795	1.46639	0.692184
NCGC00380252-01!methyl 2-(9,10a-dihydroxy-4a-methoxy-1-methyl-5,10-dioxo-3,4-dihydro-1H-benzo[g]isochromen-3-yl)acetate [IIN-based on: CCMSLIB00000848761]	0.904358	1.04606	0.685892	2.49301	2.25457	0.471004	0.706724	0.320125	0.583047	0.159103	0.564779	0.74695	0.182862	0.52959	1.01161
Harman	0.667676	2.14364	2.54872	1.72693	1.15303	0.435861	0.0167973	0.00117986	0.101203	0.490246	0.565257	1.8749	1.93606	1.02548	0.535039
[6-[3,4-dihydroxy-2,5-bis(hydroxymethyl)oxolan-2-yl]oxy-3,4,5-trihydroxyoxan-2-yl]methyl (E)-3-(4-hydroxy-3-methoxyphenyl)prop-2-enoate	0.31836	33.0993	1.8197	100.249	31.9152	0.487783	0.39988	0.140238	0.430326	0.203201	0.584871	0.902009	0.0020167	0.590836	1.01844
3-Succinoylpyridine	1.43489	0.791124	0.91685	1.8281	2.62313	0.129521	0.225075	0.856894	0.169717	0.00286316	1.04637	0.112625	0.913348	0.85718	1.65472
Citreoviridin putative annotated in Paecelomyces	1.16704	0.75717	0.477026	0.771265	0.900094	0.249581	0.0698393	0.00251568	0.249364	0.792826	0.969762	2.18169	1.64277	0.887115	0.186258
Cinnamoylglycine	0.325755	3.01507	7.8797	4.34005	1.41379	0.0019005	0.0522825	0.0170086	0.0121774	0.345963	2.32539	1.48087	1.25178	1.91691	0.764119
Phenylbenzimidazole sulfonic acid	0.664007	21.5244	22.8783	17.4525	11.5886	0.682968	0.0225654	0.27903	0.487923	0.311699	0.281508	0.620822	2.17842	0.484273	0.59106
Cotinine N-oxide	0.40883	4.25073	0.685932	1.87324	0.765837	0.710926	0.757949	0.0218493	0.345947	0.255811	0.217198	1.40203	0.269148	0.792035	0.650177
Artemisinin	2.0455	0.488436	0.110798	0.413182	0.845165	0.506368	0.109613	0.0127485	0.0664885	0.168671	0.731726	2.63394	1.88845	2.34501	1.24197
Hexanoylcarnitine	2.39721	0.533705	1.33816	0.847422	2.03144	0.325385	0.576029	0.366441	0.803123	0.111368	1.00404	0.864009	0.177421	0.320631	0.891387
(+)-taxifolin	0.382757	2.63846	0.640557	0.980614	0.375337	0.192359	0.924582	0.172095	0.756522	0.075556	1.17765	0.900833	0.40426	0.360128	1.16921
2-Oxindole	0.650558	4.25612	2.38761	1.63391	1.06295	0.459571	0.0438224	0.0132514	0.120674	0.424304	0.747774	2.20587	2.36927	1.66958	0.718185
4-Hydroxycoumarin	0.426365	2.64154	0.886559	2.4161	1.03014	0.346172	0.838558	0.0433494	0.496878	0.772605	0.897123	1.46068	0.235715	0.575997	0.424655
5-Methoxysalicylic acid	0.51781	1.25144	1.15161	1.409	0.729593	0.0489174	0.155507	0.800786	0.270081	0.250393	1.0532	0.270769	0.811655	0.482116	0.679583
Dopamine	0.755473	0.765032	0.740189	0.86941	0.656816	0.332265	0.054592	0.0296084	0.095662	0.0166257	0.522248	1.03339	1.43375	1.01263	1.12559
Capryloylglycine	0.633057	7.54139	5.39342	4.37803	2.77154	0.158791	0.0210062	0.00159274	0.00751101	0.176316	0.943462	2.1508	2.66486	1.93059	0.943352
Jasmonic acid	0.589338	1.56842	1.63736	2.06761	1.21852	0.541164	0.124415	0.0487674	0.0424114	0.263815	0.508105	1.38304	1.24781	1.84607	0.823832
Shikonin	2.35121	0.917301	1.95328	1.83064	4.30422	0.704053	0.535525	0.129519	0.212935	0.0267541	0.485235	1.42581	0.60734	1.31038	1.45016
1-(4-hydroxyphenyl)-3-[(2R,3R,4S,5S,6R)-3,4,5-trihydroxy-6-(hydroxymethyl)oxan-2-yl]oxypropan-1-one	0.87554	3.27731	1.56355	37.834	33.1252	0.0227443	0.0729904	0.000132	0.0025803	0.0118806	0.820399	1.39051	0.62021	1.79856	1.27329
Ecgonine	2.53719	0.809093	0.926613	0.686382	1.74148	0.157358	0.869959	0.386347	0.851852	0.0269782	1.47279	0.684536	0.226546	0.206637	1.69816
Bis(N-pantothenylamidoethyl) disulfide	17.7109	0.142733	0.0804385	0.0610554	1.08134	0.0263931	0.0844223	0.0201896	0.0191942	0.629254	2.53067	2.33946	1.27973	3.00176	0.247997
cis,cis-Muconic acid	1.00874	1.82098	1.76734	1.77288	1.78837	0.939171	0.00974416	0.0152701	0.029013	0.0199304	0.00702165	1.47155	1.86921	1.53778	1.37446
2-hydroxyquinoline	0.395634	2.01161	4.29945	2.02483	0.80109	0.00348958	0.0311429	0.00014	0.00544714	0.440575	2.04266	2.25216	1.4052	1.90322	0.560257
Sedanolide	1.03049	1.53246	1.85196	2.33385	2.40501	0.46083	0.0901292	0.119693	0.0465236	0.00848031	0.84305	1.21065	1.3359	1.8605	2.08802
4-Hydroxyphenylpyruvic acid	0.918972	0.919805	1.13396	0.857075	0.787628	0.515332	0.640013	0.454778	0.288002	0.0558746	0.321248	0.3506	0.0255015	0.56691	0.925023
Isoquinoline	2.13853	1.18194	0.707336	0.494799	1.05814	0.571107	0.117301	0.325674	0.587077	0.0993784	0.539404	0.977139	2.41699	0.812584	1.16242
Verrucarol	0.361504	10.9518	4.86395	1.87478	0.677742	0.102961	3.04e-05	3.72e-05	0.052167	0.883165	1.17472	2.72245	2.8884	1.37965	0.0231993
Naringin	0.189437	0.153384	1.01836	0.996218	0.188721	0.894444	0.0237277	0.25696	0.525257	0.493513	0.277066	0.882359	2.15881	0.547215	0.722615
avicularin	0.333433	3.88736	1.66867	1.14242	0.38092	0.0361011	0.760263	0.871562	0.637492	0.0217049	1.39677	0.0359495	0.207402	0.361346	1.17561
Methoxsalen	0.416902	0.910263	1.00963	1.10194	0.4594	0.485116	0.399177	0.178357	0.72809	0.216735	0.844346	1.14309	1.17435	0.244952	1.1812
Hesperidin	0.197626	0.0487569	0.981206	1.01229	0.200056	0.863849	0.0221027	0.193426	0.322704	0.419324	0.013292	1.39216	2.89056	1.21009	0.974066
2,3,5,6-Tetramethylpyrazine	0.457351	1.35621	1.93266	8.50698	3.89067	0.0990674	0.720336	0.51652	0.0160531	0.393518	1.3847	0.372777	0.642234	2.1235	0.448807
Cantharidin	1.84119	2.67391	0.977197	0.709072	1.30554	0.0397093	0.909559	0.118195	0.0873568	0.509751	1.64797	1.24881	1.46419	1.31975	0.476328
NCGC00380355-01!(7E,13E)-9,15-dihydroxy-4,10,16-trimethyl-1,5,11-trioxacyclohexadeca-7,13-diene-2,6,12-trione [IIN-based on: CCMSLIB00000848984]	0.223062	1.28581	2.01292	3.41047	0.760746	0.039652	0.655734	0.577023	0.0649857	0.458408	1.44816	0.367065	0.0947276	1.19843	0.440493
3-Methyloxindole	1.2043	2.33201	5.547	4.75454	5.72588	0.383438	0.0857186	0.00296917	0.330474	0.045015	0.907909	2.60986	2.03801	0.98434	1.55706
Trolox	5.11311	0.881405	0.348839	0.47213	2.41405	0.131384	0.971323	0.242046	0.7936	0.0574684	1.52318	1.16977	0.258908	0.238583	1.29828
Kaempferol 7-glucoside	0.846562	1.97271	0.4086	0.922831	0.781234	0.652758	0.0891561	0.00935773	0.0781856	0.195774	0.26833	2.06845	2.00378	1.68875	1.04183
Monobutyl phthalate	1.01876	1.23322	1.35828	2.53646	2.58404	0.77653	0.0251814	0.0599639	0.012007	0.00713874	0.0839451	0.599033	0.92918	1.42756	0.993514
Tyrosol	0.797843	1.80116	2.43854	2.77287	2.21232	0.238777	0.325169	0.393218	0.183728	0.0150397	1.11968	0.654622	0.647819	1.1924	1.9457
3-Methoxybenzaldehyde	0.946785	1.55433	1.67137	1.17699	1.11436	0.894464	0.0188651	0.463092	0.289344	0.382079	0.070729	0.307703	1.7106	0.552948	0.417984
Deoxycorticosterone acetate	19.5554	0.031627	0.159034	0.188925	3.69451	0.629214	0.368114	0.868893	0.860229	0.570946	0.518207	0.0483685	0.777536	0.155891	0.168583
19(R)-Hydroxy prostaglandin F1a	0.918056	0.979068	0.730745	1.22729	1.12672	0.732145	0.67676	0.639794	0.264203	0.202043	0.22966	0.325811	0.00224002	0.956249	1.0153
Eriodictyol	7.67276	0.0584916	0.0886145	0.114888	0.881509	0.299831	0.521634	0.578373	0.804914	0.0625465	1.19327	0.584075	1.03958	0.173078	1.35518
Lumichrome	1.20848	2.67944	1.90973	1.65773	2.00334	0.87548	0.0332428	0.0387748	0.193885	0.09924	0.166236	1.79262	2.52205	1.44433	1.35807
Tropine	1.82224	1.7716	1.92676	1.32697	2.41806	0.0259477	0.0408414	0.00852085	0.288856	0.000258	1.4968	1.52244	1.66861	0.751728	1.90215
Indole-3-pyruvic acid	0.530042	1.87359	2.98017	1.89251	1.00311	0.00434803	0.00498231	0.000703	0.000633	0.957341	1.58542	1.71254	1.63091	1.90952	0.0506114
11-Ketotestosterone	0.0195463	5.26504	0.741771	0.607796	0.0118801	0.00559904	0.560137	0.896978	0.77553	0.00278898	3.11854	0.129855	0.195812	0.309037	3.51415
Naringeninchalcone	0.212358	0.15153	0.536479	0.636593	0.135186	0.191469	0.14604	0.295226	0.604222	0.0592741	1.2669	1.03704	1.62794	0.663417	1.58071
trans-Cinnamaldehyde	3.1318	1.48319	0.817487	1.47426	4.6171	0.297212	0.329197	0.844604	0.977497	0.158737	0.988913	0.250423	0.937963	0.0144095	1.16141
Cuminaldehyde	1.75033	1.41344	0.82241	1.4663	2.56651	0.307921	0.37463	0.391996	0.730797	0.0980071	0.70387	0.532073	0.471778	0.237927	1.09655
Naringenin	0.242636	0.141122	0.575	0.668177	0.162124	0.146489	0.21874	0.23828	0.553938	0.0317426	1.51877	1.35814	1.20022	0.806942	1.90632
15(R),19(R)-hydroxy Prostaglandin E1	1.65488	1.2881	1.11117	0.860791	1.42451	0.365429	0.42541	0.389694	0.497505	0.048374	0.869668	0.734666	1.50097	0.777107	1.77803
3,4-Dimethylbenzoic acid	1.30501	2.14588	1.52737	1.38398	1.80611	0.228096	0.0212743	0.424204	0.892135	0.169919	1.04216	0.466251	2.63358	0.226506	1.1144
4-Phenylbutyric acid	1.09163	1.63511	1.14756	1.23488	1.34803	0.574607	0.0262198	0.598252	0.270395	0.0708611	0.382063	0.17338	1.41842	0.616022	0.84388
Meranzin hydrate	3.1239	3.76104	0.539379	1.88465	5.88746	0.00120648	0.284736	0.109719	0.605604	0.000134	2.24224	1.09188	0.10127	0.420866	2.25062
3-HYDROXY-4-(SUCCIN-2-YL)-CARYOLANE delta-LACTONE	0.999073	1.07204	1.44556	1.39547	1.39418	0.465499	0.880916	0.149692	0.490438	0.154017	0.561919	0.953221	0.110093	0.392766	0.941558
NCGC00168939-02!8-hydroxy-3-(4-oxopentyl)-3,4-dihydroisochromen-1-one [IIN-based on: CCMSLIB00000847794]	0.0240129	9.2724	3.60268	7.09099	0.170275	0.0006	0.0760464	0.0371249	0.08412	0.00637906	3.28529	1.1056	1.5586	0.944511	2.51998
19(R)-Hydroxy prostaglandin F2a	1.61409	0.948458	1.24412	1.07101	1.7287	0.285874	0.740687	0.35208	0.638281	0.0381729	0.860495	0.528405	0.24423	0.191652	1.21682
Estrone sulfate	0.500576	0.715162	0.233636	0.526506	0.263556	0.528831	0.114585	0.0591629	0.231672	0.0655452	0.627024	1.66459	1.48765	1.19437	1.58835
Genistein	0.170453	0.470445	1.58153	1.11297	0.18971	0.0611436	0.0760841	0.444301	0.443851	0.0137046	1.76944	0.696775	1.27162	0.71845	2.11136
Mono(2-ethylhexyl) phthalate (MEHP)	0.920722	0.82821	0.693939	0.576648	0.530933	0.0286368	0.0466982	0.00135882	9.78e-05	0.574838	1.65051	1.93763	0.958726	2.30203	0.36097
Epitestosterone	4.90289	0.523017	1.17598	1.0343	5.07104	0.101197	0.550795	0.787183	0.887262	0.00903906	1.88771	0.246218	0.496149	0.0166902	1.91626
11-Dehydro thromboxane B2	2.00638	0.854097	0.896152	0.816175	1.63756	0.0124774	0.819694	0.756667	0.703125	0.00222927	1.72912	0.172786	0.533169	0.358768	1.50079
Apigenin	0.271086	0.906119	2.73247	3.31784	0.899422	0.478257	0.16284	0.390927	0.537753	0.210206	0.760263	0.880375	1.58477	0.655919	1.33881
Lipoxin B4	1.93399	0.462773	0.446279	1.25769	2.43237	0.256926	0.0732384	0.0310804	0.370718	0.823363	0.941324	1.55737	1.69406	0.741312	0.0692869
Stercobilin	2.40805	0.816913	0.867506	0.871173	2.09783	0.139844	0.464664	0.265222	0.471572	0.007041	1.81136	1.12075	0.844897	1.02705	2.55215
AL 8810	0.424862	2.84882	4.9788	3.05857	1.29947	0.538004	0.513243	0.0797336	0.223799	0.0595133	0.677951	1.81842	0.104687	1.24169	1.62496
Salvinorin A	0.500738	1.47283	0.634237	2.83473	1.41946	0.953579	0.232629	0.014012	0.922668	0.9822	0.00432222	1.46289	1.07219	0.115176	0.121746
2,4,6-Trimethylpyridine	0.934527	2.25779	2.31964	2.26554	2.11721	0.977639	0.0448991	0.0149464	0.0323788	0.0381465	0.0197977	1.67238	1.20291	1.74104	1.42239
DL-Metanephrine	1.58024	3.52746	3.5595	3.4064	5.38294	0.362534	0.309085	0.0357231	0.105184	0.00398281	0.97261	2.02477	0.803878	1.93826	2.26098
Pelargonidin	0.297585	0.787947	2.94345	2.95176	0.878401	0.282404	0.095414	0.302598	0.608296	0.487462	0.650185	0.412823	0.746265	0.227618	0.642235
15-Deoxy-<U+0394>12,14-prostaglandin J2-2-glycerol ester	0.97583	0.526836	0.321858	0.433352	0.422878	0.867981	0.122498	0.0100198	0.0402694	0.0123711	0.131712	2.39015	1.55397	2.28158	1.90694
Testosterone sulfate	0.582031	0.4481	0.540314	0.726769	0.423002	0.362512	0.418087	0.293303	0.608146	0.0931292	1.11984	1.21143	1.65403	0.80339	1.7014
13,14-dihydro-15-keto-tetranor Prostaglandin D2	1.08199	0.76185	0.721635	0.678992	0.73466	0.100554	0.0117161	0.00182303	0.014325	0.683003	1.15894	2.04169	1.56476	1.69885	0.403956
(-)-Caryophyllene oxide	2.2984	0.482635	0.288157	1.12908	2.59509	0.472165	0.202073	0.0179798	0.23405	0.56624	0.693103	2.13255	1.63084	1.22273	0.542927
Coenzyme Q1	0.869582	1.26856	1.31557	0.847848	0.737274	0.920305	0.419	0.547819	0.448104	0.324989	0.0368606	0.583146	0.721693	0.654347	0.648405
Desoxycortone	0.690382	0.619033	0.370272	0.650014	0.448758	0.44758	0.49481	0.0408162	0.221876	0.0274265	0.719062	1.78216	1.11636	1.36833	1.63843
U-44069	1.36637	0.513699	0.261661	0.42578	0.581774	0.575443	0.125868	0.00832928	0.0367849	0.117718	0.573745	2.26499	1.38568	2.1965	1.09343
15(R),19(R)-Hydroxy prostaglandin F2a	1.54284	1.31232	1.22024	1.34955	2.08214	0.0537871	0.639482	0.778612	0.572708	0.0104877	1.37915	0.166484	0.0824479	0.349876	1.53362
Estriol 17-sulfate	0.0667014	0.507892	0.504626	0.730212	0.0487062	0.699463	0.0335873	0.0341446	0.137327	0.191188	0.305994	1.32037	1.4448	1.15177	1.16983
11	2.20042	0.250642	0.22555	0.436156	0.959726	0.356244	0.0407336	0.0114883	0.148301	0.590329	0.987046	2.37172	2.44273	1.5926	0.50329
13,14-Dihydro-19(R)-hydroxy prostaglandin E1	1.59048	0.998442	0.917071	1.11184	1.76835	0.0978267	0.444911	0.907942	0.410475	0.00314897	1.19589	0.0442943	0.0891942	0.60587	1.65646
Coenzyme Q2	0.397297	4.4675	0.833005	1.44612	0.574538	0.206626	0.328132	0.321108	0.37511	0.494286	0.862403	0.501295	0.0848546	0.563202	0.512712
1,7-bis(4-hydroxyphenyl)heptan-3-one	1.33768	1.4875	0.530011	1.84974	2.47436	0.639305	0.35174	0.871568	0.223933	0.0579295	0.283374	0.260378	0.547845	1.16458	1.37835
11	1.42498	1.1086	0.970866	1.21244	1.7277	0.155141	0.589539	0.653167	0.445783	0.0197689	0.983011	0.202232	0.18833	0.608755	1.35156
11	1.94914	0.900889	0.975298	0.949417	1.85055	0.50952	0.694531	0.251638	0.361313	0.0360998	0.664709	0.933549	0.785265	1.0703	1.42668
Testosterone	1.4277	1.13733	1.25224	1.14692	1.63746	0.241926	0.261858	0.251432	0.483142	0.0357594	1.01301	0.756639	1.06087	0.773339	1.51097
(2S)-2-[(1S)-1-carboxyundecyl]-5-oxotetrahydrofuran-2-carboxylic acid	2.46993	0.876569	1.39629	1.05729	2.61143	0.010804	0.363047	0.824874	0.351365	0.00043	2.3193	0.292131	0.714397	0.698473	2.71631
3,14-dihydro-15-keto-tetranor Prostaglandin E2	0.881796	0.478949	0.453192	0.361929	0.319147	0.77182	0.278728	0.167057	0.0546402	0.0108196	0.179675	1.16705	1.14285	1.89354	1.80509
5,7-Dihydroxyflavanone	1.36776	0.712931	0.707635	1.00106	1.36921	0.210229	0.0631822	0.0108806	0.154451	0.831197	0.949185	1.89908	1.59697	1.09888	0.252736
8-iso-15-keto Prostaglandin E2	1.19968	0.823637	0.931865	1.09978	1.31938	0.276138	0.385755	0.446417	0.456763	0.0402861	0.825083	0.549171	0.198547	0.520106	1.19151
2-Hydroxyestradiol	4.57477	1.95779	2.39019	1.18849	5.43705	0.0192385	0.773416	0.325389	0.936432	0.00193284	2.20022	0.694659	0.632358	0.0179167	1.82556
(4S,5Z,6S)-4-(2-methoxy-2-oxoethyl)-5-[2-[(E)-3-phenylprop-2-enoyl]oxyethylidene]-6-[(2S,3R,4S,5S,6R)-3,4,5-trihydroxy-6-(hydroxymethyl)oxan-2-yl]oxy-4H-pyran-3-carboxylic acid	55.9958	0.140577	0.0257426	0.0255121	1.42857	0.00027	0.0494367	0.00199598	0.000692	0.383538	4.24102	3.61988	2.04054	4.52971	0.427849
8-iso-13,14-dihydro-15-keto Prostaglandin F2a	1.71973	1.03983	1.12914	0.938092	1.61327	0.0552918	0.758098	0.530577	0.853612	0.00662085	1.38993	0.337021	0.489244	0.219529	1.40386
Aflatoxin G2	0.894566	0.969838	0.400745	0.836827	0.748597	0.785798	0.708379	0.119741	0.994206	0.73553	0.345752	1.38951	0.951155	0.121312	0.450616
Nor-9-carboxy-d9-THC	0.423351	1.82662	2.379	1.41321	0.598284	0.217419	0.0419214	0.0377436	0.0830989	0.820423	1.37032	1.83041	1.94892	1.9665	0.203806
Cholyllysine	1.04039	0.24415	0.128098	0.457775	0.476264	0.941732	0.0999373	0.0170027	0.0765426	0.0272075	0.0864104	2.2897	1.70585	2.31751	1.74054
Lauroylcarnitine	2.947	0.285301	0.0721774	0.0769546	0.226785	0.301786	0.0685629	0.0256461	0.0382046	0.129909	1.15468	2.33648	2.43557	2.77001	1.2928
Piperanine	0.0890575	0.760843	0.30586	0.450769	0.0401443	0.110873	0.600427	0.12387	0.235416	0.0126145	1.6642	1.21091	0.53592	1.14349	2.33261
Thromoboxane B1	1.78083	1.01388	1.21531	1.01386	1.80551	0.0235337	0.913491	0.54604	0.81698	0.0188297	1.51374	0.415362	0.547607	0.223248	1.26265
12-Hydroxydodecanoic acid	1.35115	1.4005	1.01266	0.979706	1.32373	0.59252	0.125746	0.719889	0.52869	0.0836209	0.27292	0.163914	1.69191	0.614497	0.721791
Cholecalciferol	2.57708	1.0609	0.915265	0.668681	1.72324	0.00154941	0.600972	0.74989	0.110348	0.0272945	2.54794	0.161291	1.15925	1.35172	1.66575
9-hydroxy-5b,8,11a-trimethyl-1-prop-1-en-2-yl-1,2,3,4,5,6,7,7a,9,10,11,11b,12,13,13a,13b-hexadecahydrocyclopenta[a]chrysene-3a,5a,8-tricarboxylic acid	1.19427	1.196	1.15428	0.633058	0.756041	0.220172	0.548298	0.840474	0.534844	0.372469	1.1724	0.158311	0.487853	0.606795	0.755979
Piperine	0.124672	0.719651	0.186153	0.372257	0.0464102	0.569273	0.0636364	0.00185358	0.00990851	0.0153863	0.763468	2.70383	1.47734	2.7307	2.46449
Curcumin	0.0725924	0.818313	0.185398	0.151939	0.0110296	0.544579	0.885852	0.30986	0.191402	0.58782	0.578042	1.07862	0.847684	1.57246	0.718289
(+/-)11(12)-DiHET	2.37203	1.01337	0.885689	1.17848	2.79539	0.179288	0.621835	0.737402	0.802359	0.0499319	1.09624	0.304567	0.0202222	0.0107122	1.06958
Cholylglutamine	0.552776	0.134072	0.4002	0.173447	0.0958771	0.824167	0.0560082	0.0492821	0.0558244	0.0239107	0.218943	1.99214	1.84957	2.49201	2.09177
(+/-)8(9)-DiHET	2.4491	0.818364	0.36753	0.679444	1.66403	0.345482	0.970941	0.0369499	0.40651	0.900834	0.729309	1.75798	0.149845	0.699644	0.0513584
(+/-)5-iPF2a-VI	5.22111	0.273256	0.24299	0.761109	3.97383	0.758435	0.321648	0.0997535	0.64138	0.795457	0.237767	1.52068	1.47636	0.513731	0.300124
Androsterone	1.80709	1.01452	1.66464	1.14185	2.06343	0.113339	0.760785	0.304404	0.994906	0.0587035	1.34341	0.801703	0.204963	0.0513474	1.30174
N-Arachidonoyl-L-serine	1.18944	0.239309	0.143023	0.238151	0.283266	0.766718	0.0222556	0.017027	0.0920858	0.131021	0.465134	2.4362	2.95427	2.12645	1.32958
Glycocholic acid	0.67474	0.666116	1.3694	1.63547	1.10352	0.710519	0.051695	0.0341322	0.026313	0.00782482	0.500147	1.76844	1.67379	2.11487	2.08429
Licochalcone A	0.457241	1.71203	2.44963	1.12126	0.512684	0.0153579	0.0364354	0.180295	0.512959	0.0267498	1.67416	0.697862	1.20379	0.475125	1.47453
6-Ketoprostaglandin F1a	0.96877	1.87988	1.66046	1.3888	1.34543	0.517299	0.0367401	0.328896	0.666591	0.315188	0.392222	0.438003	2.11501	0.318509	0.854343
Soyasaponin I	0.814636	0.368969	1.32629	0.374308	0.304925	0.791023	0.0386878	0.0400254	0.0632225	0.0862924	0.375182	1.73638	1.88037	1.95532	1.14459
8-Isoprostaglandin F1	1.74193	0.890086	0.421164	1.70788	2.975	0.572625	0.618769	0.0229195	0.512797	0.914489	0.519821	2.02505	1.03387	0.613215	0.25357
Cholyltyrosine	0.782239	0.17854	0.230369	0.192165	0.150319	0.741069	0.0423534	0.036806	0.0902171	0.0162295	0.364844	2.21274	1.79807	2.27135	2.1065
2,3-Dinor prostaglandin E1	5.41281	1.108	1.59532	0.989422	5.35555	0.0422811	0.757455	0.213633	0.60375	0.00129898	2.40651	1.14688	0.539245	0.66594	2.47351
Cannabidiolic acid	4.26651	0.315617	0.287819	0.927422	3.95685	0.733535	0.322447	0.0878671	0.606416	0.779527	0.265046	1.56935	1.52998	0.572441	0.329068
8-iso Prostaglandin F2	2.04823	0.830087	0.886284	0.910502	1.86491	0.00698819	0.193214	0.402999	0.218805	0.0739768	1.98401	0.612712	0.869862	1.02929	0.867112
15-Keto prostaglandin F1a	0.618556	1.6642	0.670683	0.885858	0.547953	0.785078	0.615506	0.0816101	0.321847	0.197052	0.30406	1.38269	0.594292	0.820768	0.64239
(+)-Aphidicolin	1.77795	1.33716	0.604947	2.21883	3.94495	0.396645	0.864284	0.0326432	0.522595	0.809819	0.570667	1.73977	0.665496	0.517146	0.132419
(+/-)9-HpODE	1.36483	0.800986	0.645029	0.758901	1.03577	0.936991	0.72906	0.25119	0.859237	0.886516	0.0717241	0.763252	0.104974	0.0188958	0.0247273
(+/-)5(6)-EET	8.16715	0.207405	0.101431	0.440689	3.59917	0.327414	0.266886	0.0227343	0.23117	0.729957	1.02373	2.2482	1.85923	1.32717	0.45324
D-Sphingosine	2.43435	0.486585	0.482452	0.667568	1.6251	0.0703155	0.416894	0.0338445	0.089626	0.791246	1.83157	1.87507	0.546835	1.73882	0.460651
Etiocholanolone	0.939582	1.28506	1.90402	1.80846	1.6992	0.789158	0.348757	0.0303475	0.0363535	0.0342924	0.139397	1.57136	0.941972	1.78762	1.38162
Dihydrotanshinone	0.690946	1.40451	1.37769	1.82326	1.25977	0.01958	0.0837546	0.0354	0.00802707	0.497817	1.71218	1.55563	0.822058	2.30898	0.179509
Prostaglandin K1	1.61746	0.992053	0.765036	0.872441	1.41114	0.0517406	0.947059	0.231208	0.417923	0.15516	1.30728	0.819863	0.487915	0.606281	0.898263
Cholylmethionine	0.544545	0.241745	0.391752	0.287119	0.156349	0.886099	0.00985535	0.0176061	0.012604	0.0148276	0.11195	1.89761	1.87667	2.49104	1.93321
Cannabidivarin	1.27803	1.22967	0.959115	13.4382	17.1745	0.217759	0.589715	0.507899	0.228722	0.0302517	0.708254	0.376909	0.374771	0.633308	1.08014
Prostaglandin H1	1.21365	1.30561	0.684599	0.941192	1.14227	0.375241	0.835989	0.103605	0.589339	0.63498	0.595372	1.18885	0.163298	0.348691	0.41426
Prostaglandin F2a 1-11-lactone	2.57114	1.12265	0.805059	0.704131	1.81042	0.361861	0.182101	0.664043	0.893093	0.209511	0.755744	0.224263	1.721	0.0245469	0.819732
NCGC00384702-01!(2Z,6E,10E)-12-hydroxy-6,10-dimethyl-2-(4-methylpent-3-enyl)dodeca-2,6,10-trienoic acid [IIN-based on: CCMSLIB00000846288]	2.18441	1.25656	0.482455	0.85596	1.86977	0.122674	0.694762	0.469061	0.860018	0.107005	1.37289	0.665494	0.177943	0.188427	1.11108
17(S)-HETE	3.88423	1.09328	0.419844	0.594798	2.31033	0.112728	0.623163	0.482372	0.695265	0.135043	1.46569	0.638978	0.170476	0.456894	1.01935
Chenodeoxycholylglycine	0.9688	0.455944	1.24177	0.933801	0.904667	0.957594	0.0216571	0.0911579	0.067444	0.0411908	0.201576	1.36764	2.153	1.68851	1.62903
Taurochenodeoxycholic acid	0.813489	0.861951	0.769576	1.11076	0.903593	0.136003	0.0249525	0.0335206	0.0280616	0.759201	1.27697	1.74461	1.49364	1.91984	0.286851
(9cis)-Retinal	3.48431	0.693616	0.716627	0.712214	2.48158	0.222026	0.718127	0.759157	0.912313	0.159374	1.13111	0.493854	0.213463	0.216532	0.979101
5-(1,2,4a,5-tetramethyl-7-oxo-3,4,8,8a-tetrahydro-2H-naphthalen-1-yl)-3-methylpentanoic acid	2.32081	1.10486	0.98867	0.92768	2.15297	0.174988	0.31939	0.940152	0.961877	0.130775	1.24944	0.274626	0.884715	0.190194	0.996222
Cannabichromevarin	0.683601	0.250463	2.81065	1.22097	0.834658	0.613777	0.0289353	0.250242	0.940698	0.508387	0.44607	1.05528	1.56131	0.101938	0.675631
(+/-)19(20)-DiHDPA	0.971087	0.440357	0.580251	0.64588	0.627206	0.983162	0.0350635	0.0483421	0.139397	0.0982871	0.0745989	1.61135	1.57524	1.34421	1.0466
2,3-Dinor-8-epi-prostaglandin F2a	6.38415	1.03882	1.70116	1.0275	6.55972	0.0411284	0.490331	0.170204	0.504128	0.000624	2.35703	1.31281	0.956365	0.808832	2.7016
Palmitoylcarnitine	2.10245	0.262984	0.292622	0.257262	0.540881	0.149985	0.0130178	0.0165046	0.0110901	0.222598	1.41544	1.96556	2.31758	2.59709	0.877031
N-Acetylsphingosine	2.46035	0.43722	0.308222	0.229029	0.563492	0.147628	0.395681	0.0492081	0.103477	0.962341	1.45134	1.88439	0.399691	1.92969	0.0661375
Prostaglandin K2	0.526113	1.11088	1.02699	2.78803	1.46682	0.0590571	0.966856	0.780133	0.725917	0.102231	1.24807	0.318939	0.131057	0.302085	1.05541
Milbemectin A4	1.52871	1.06085	1.13083	0.90286	1.38021	0.0428308	0.557672	0.243263	0.591763	0.0571861	1.24821	0.63334	0.0256701	0.423015	1.00676
Prostaglandin A2	0.319219	1.07079	0.868221	65.7758	20.9969	0.206645	0.465607	0.0945607	0.426663	0.753733	0.890812	0.782607	0.769804	0.366029	0.310385
Tris(2-butoxyethyl) phosphate	0.432722	0.720001	0.52776	0.544881	0.235782	0.311118	0.336522	0.0639369	0.0496951	0.568467	0.764204	1.22369	0.443756	1.46675	0.614542
9(S)-HOTrE	1.18925	0.610975	0.518892	1.05098	1.24988	0.951621	0.385655	0.0674059	0.356428	0.301511	0.116561	1.35083	1.00458	0.624284	0.646134
(+/-)12(13)-DiHOME	1.27144	0.975703	0.655267	0.933788	1.18726	0.555635	0.561534	0.0306432	0.234087	0.501069	0.496198	1.30032	0.812495	0.743913	0.274828
17a-Hydroxyprogesterone	2.09676	0.622895	0.36493	0.436883	0.916039	0.0387631	0.123132	0.00460047	0.0175326	0.754455	1.45002	2.01623	1.49309	1.98186	0.00412917
Piperolein B	0.955428	0.472084	0.52496	0.582729	0.556756	0.106259	0.546425	0.511441	0.875024	0.0293258	1.471	0.587515	0.889804	0.154789	1.52432
(1R,2R,5S,8R,14R,15R,16S)-16-hydroxy-1,2,14,17,17-pentamethyl-8-(prop-1-en-2-yl)pentacyclo[11.7.0.0	0.541969	1.04324	0.69203	0.581379	0.315089	0.416969	0.913357	0.520731	0.0535135	0.465928	0.864355	0.592854	0.053214	1.97635	0.713636
(4,7,7-trimethyl-3-bicyclo[2.2.1]heptanyl) (E)-3-(4-hydroxy-3-methoxyphenyl)prop-2-enoate	0.601278	1.35413	1.88874	16.6978	10.04	0.737177	0.0371417	0.166592	0.849423	0.898318	0.364095	0.923557	1.56743	0.204507	0.0167074
Bilirubin	1.35759	0.507265	0.507554	0.623763	0.846814	0.73397	0.0811165	0.0495536	0.110944	0.119843	0.332728	1.43716	1.14024	1.4025	1.05428
11-Deoxy prostaglandin F1	1.19379	1.98239	2.15381	1.7398	2.07697	0.674152	0.0318324	0.0729831	0.212712	0.0380431	0.423479	1.45915	1.72898	1.31004	1.43827
Maslinic acid	0.225163	6.21186	3.18265	3.45727	0.778451	0.103047	0.0407055	0.130245	0.265016	0.493089	1.26556	0.940638	2.22589	0.826178	0.542428
Glycyrrhetinic Acid	0.830393	0.793331	0.71071	0.746545	0.619926	0.229887	0.221042	0.0410449	0.0859091	0.000748	0.659467	1.03269	0.408418	1.07731	1.48759
a-Linolenoyl ethanolamide	2.41087	0.275492	0.254212	0.179315	0.432306	0.237103	0.0291561	0.00540538	0.0232583	0.161752	1.36036	2.87002	2.0636	2.70017	1.04478
17a-Hydroxypregnenolone	1.56096	1.07353	0.585127	0.887792	1.38581	0.069953	0.738096	0.0464161	0.439203	0.193383	1.33701	1.39438	0.9064	0.620764	0.92323
LITHOCHOL-11-ENIC ACID	0.610081	3.10358	3.19344	2.70494	1.65024	0.89954	0.0130301	0.00611016	0.0260195	0.0524802	0.117025	2.33261	2.63902	2.18378	1.67555
Tetranor-12R-HETE	1.11309	1.18549	1.20173	1.14952	1.27952	0.536454	0.1142	0.114411	0.18823	0.0280983	0.378074	0.911483	0.87881	0.843776	1.17625
Betulin	0.221061	0.725632	0.541155	0.596014	0.131755	0.180219	0.267543	0.0216084	0.0595096	0.927041	1.01952	1.55232	0.848327	1.38205	0.184441
Tridecylic acid	1.88698	1.37986	1.88599	1.22362	2.30894	0.14162	0.210482	0.0296056	0.46343	0.00394332	1.12988	1.47794	1.34316	0.640304	1.40512
Anandamide (AEA)	0.219948	0.575972	4.25246	1.13864	0.250443	0.0954725	0.223065	0.697202	0.568214	0.0239222	1.53294	0.311266	0.929103	0.542217	1.86859
Linoleoyl ethanolamide	2.58077	0.339914	0.28903	0.221464	0.571547	0.209274	0.107792	0.0131487	0.0499533	0.387837	1.46927	2.58533	1.63527	2.38638	0.545451
(+/-)5(6)-EET Ethanolamide	2.16042	0.411179	0.328389	0.286771	0.619545	0.258744	0.113558	0.0111284	0.0529568	0.302848	1.28688	2.61234	1.59455	2.28681	0.712699
3-Acetyl-11-keto-	1.21958	0.977919	1.17072	0.91242	1.11277	0.109482	0.597411	0.467966	0.405202	0.297872	1.16674	0.397033	0.380739	0.558315	0.622418
16-Hydroxyhexadecanoic acid	1.91089	0.988772	1.17944	1.06257	2.03045	0.142776	0.379804	0.161503	0.369688	0.000768	1.2038	1.0085	0.635939	0.777831	1.99931
Glycerophospho-N-palmitoyl ethanolamine	1.33525	0.642529	1.00264	0.529184	0.706596	0.439444	0.123421	0.0187921	0.0163132	0.0714956	0.621157	1.77331	0.910753	2.12046	1.23147
2-Linoleoyl glycerol	1.07471	0.621714	0.497961	0.536168	0.576224	0.545616	0.336697	0.031499	0.344897	0.818409	0.575691	1.78439	1.12359	0.813523	0.240719
NCGC00381425-01!8-hydroxy-8-(3-octyloxiran-2-yl)octanoic acid [IIN-based on: CCMSLIB00000846585]	0.817308	0.506983	0.621885	0.57516	0.470083	0.33157	0.098322	0.0518645	0.182365	0.00438598	0.689655	1.43612	1.30053	1.11899	1.69482
(+/-)8-HEPE	0.825958	0.620934	0.554573	0.587517	0.485264	0.240678	0.853387	0.513686	0.728756	0.0150522	1.06455	0.655424	0.0575836	0.302776	1.58143
Oleoyl ethanolamide	2.21925	0.34187	0.302236	0.309202	0.686198	0.371266	0.104551	0.012394	0.0673426	0.211219	1.00987	2.53459	1.66036	2.13177	0.822819
Docosahexaenoic acid	0.557596	0.46804	1.48997	0.600499	0.334836	0.334317	0.247853	0.365377	0.209081	0.0152256	0.944725	0.772757	0.768327	1.24866	1.83353
15-OxoEDE	0.51904	0.204836	0.48074	0.222307	0.115386	0.336705	0.000704	0.000681	0.00173918	0.0641123	0.888953	2.79763	2.61262	3.14542	1.76815
Kaurane	7.03644	1.38965	1.33499	1.08592	7.64104	0.0613871	0.220496	0.398832	0.429861	7.45e-05	2.11738	0.742848	1.12033	0.912089	2.54856
Tretinoin	0.262336	1.87501	1.21679	25.7488	6.75484	0.139575	0.55442	0.618661	0.0432954	0.723803	1.06027	0.153365	0.269012	1.18585	0.0719684
Pentadecanoic acid	1.34597	1.19596	1.32612	1.12942	1.52016	0.40397	0.258418	0.0580935	0.469857	0.0448478	0.612309	1.28251	1.22283	0.554404	1.12078
8Z,11Z,14Z-Eicosatrienoic acid	0.434847	0.636766	0.766093	0.92843	0.403725	0.129292	0.0895201	0.0616359	0.116294	0.00302859	1.14028	1.28543	1.20654	1.23042	1.88359
(+/-)9(10)-EpOME	1.33462	0.753496	0.61134	0.652624	0.871008	0.0391892	0.204572	0.0655146	0.0302954	0.646568	1.8844	1.11087	1.61785	1.67161	0.519711
Arachidonic acid	0.719353	0.607355	0.651551	0.721723	0.519174	0.542152	0.020208	0.0152445	0.0580827	0.015023	0.498444	1.49456	1.77909	1.30927	1.44554
S-Adenosylhomocysteine	1.10913	0.696268	0.767891	1.28292	1.42292	0.293166	0.888938	0.960753	0.182377	0.683124	0.823032	0.0194466	0.47257	1.06759	0.130962
2-Hydroxyhippuric acid	1.66328	0.901679	0.652837	0.954361	1.58737	0.0218116	0.131738	0.00457343	0.438613	0.0872857	1.43822	1.72535	1.46024	0.407581	0.818898
L-Asparagine	0.982902	1.01796	0.837642	1.10912	1.09016	0.516709	0.562111	0.224494	0.860264	0.352183	0.59281	1.11405	0.890826	0.145943	0.38241
N2-gamma-Glutamylglutamine	0.565923	1.43248	1.17217	1.09975	0.622376	0.00316236	0.161232	0.204159	0.474278	0.0037095	1.64513	0.517012	0.967862	0.501827	1.34679
L-Theanine	0.148816	1.2826	0.935159	1.20548	0.179395	0.000225	0.782961	0.777789	0.804682	0.000146	2.85757	0.213786	0.298928	0.292762	2.66305
N-a-Acetyl-L-asparagine	0.309736	1.51662	3.62396	3.28347	1.01701	0.0444879	0.765151	0.00861299	0.0118618	0.806055	1.73193	2.0028	0.556856	2.17305	0.0351205
Pyridoxamine 5-phosphate	0.674009	1.22969	1.44206	1.27221	0.857482	0.0467645	0.122137	0.0186167	0.103904	0.454266	1.18634	1.42472	1.21385	1.08907	0.266855
Glycine	0.648089	0.886428	1.40131	1.15447	0.748198	0.0120959	0.31373	0.235908	0.265854	0.0509721	1.44788	0.599945	0.906186	0.688146	0.984497
Prolylglycine	3.09094	0.691292	1.22224	0.821961	2.54063	0.00322725	0.396673	0.64541	0.398829	0.00267766	2.30626	0.34377	0.649816	0.824535	1.71759
Aniline	0.0850741	2.99268	0.846203	1.49647	0.127311	0.00253389	0.620212	0.623416	0.594231	0.000265	3.10692	0.238684	0.110537	0.389561	3.37817
Guanidinoacetate	0.966187	0.66567	0.409537	1.24459	1.20251	0.630114	0.446529	0.0450531	0.366801	0.111473	0.518627	1.87855	1.22163	0.856133	1.48484
3-Ureidopropionic acid	0.37872	0.893281	1.14218	1.2092	0.457948	0.00406639	0.541161	0.342956	0.471203	0.00686415	2.02413	0.543914	0.489036	0.518843	1.63049
N3,N4-Dimethyl-L-arginine	0.809331	0.729908	0.566243	0.927623	0.750754	0.302202	0.709632	0.18886	0.469894	0.0509823	0.807617	0.993507	0.358654	0.580975	1.41731
HET0016	0.931083	0.916687	0.481884	0.951194	0.885641	0.416839	0.816003	0.233586	0.355206	0.0310781	0.771511	0.968958	0.0774018	0.984229	1.26267
N-Acetylglycine	1.10462	0.656066	0.670734	0.980341	1.08291	0.339997	0.0877348	0.0454724	0.56659	0.61562	0.799144	1.514	2.05586	0.362236	0.371839
2'-O-Methyladenosine	1.46646	0.787081	0.543742	0.810934	1.1892	0.169042	0.0667196	0.00388775	0.196398	0.880081	0.960319	1.84971	1.74886	0.905331	0.022706
Niacinamide	0.50444	1.2623	1.23079	0.947286	0.477849	0.17947	0.542809	0.502192	0.447172	0.0241159	1.08254	0.450842	0.178344	0.67576	1.53241
N(6)-Methyllysine	3.22125	1.04295	0.960888	1.01948	3.284	0.0305329	0.662189	0.772907	0.852888	0.0101837	2.4235	0.197578	0.270506	0.314808	2.33005
Vanillylmandelic acid	2.91516	0.710019	0.87643	0.4624	1.34797	0.0802641	0.946699	0.655742	0.217882	0.383478	1.35838	0.438229	0.12744	1.18296	0.530156
Ophthalmic acid	0.834511	1.20467	2.29914	2.00554	1.67364	0.263035	0.252549	0.00467113	0.0125637	0.0868683	0.7668	1.7037	0.493231	1.65276	0.880425
Galactitol	0.283918	4.14755	4.24672	2.96575	0.842031	0.59822	0.0305354	0.338917	0.149514	0.361902	0.426558	0.81306	1.05198	1.06727	0.596412
Levetiracetam	0.867251	1.26699	1.48676	1.61131	1.39741	0.635933	0.0439278	0.000739	0.0425211	0.162381	0.256307	1.35416	0.88703	1.00899	0.612016
DL-Lysine	0.664464	1.24573	1.46351	1.05714	0.702429	0.0087188	0.135765	0.0788632	0.700011	0.00919231	1.41745	0.791267	1.2277	0.300617	1.16431
Noradrenaline	1.17542	1.2159	1.75745	1.36645	1.60615	0.144336	0.123386	0.0245632	0.286356	0.0328997	0.929663	1.13726	0.831803	0.565221	1.21453
4-acetamidobutanoate	0.552265	1.4104	1.37949	1.45195	0.801862	0.00416709	0.0314865	0.0779691	0.0394648	0.128165	1.99951	1.11935	1.05928	1.55222	0.654437
Fucose	0.858214	1.02545	1.54978	1.28911	1.10633	0.303351	0.988475	0.00612901	0.0238514	0.348039	0.419273	1.11772	0.466875	0.894799	0.31539
trans-4-Phenyl-4-piperidinocyclohexanol	0.544885	1.46404	1.5193	1.23123	0.670881	0.00778589	0.108547	0.132169	0.508198	0.0171075	1.77588	0.872841	1.57902	0.4286	1.25135
cis-4-Hydroxy-D-proline	0.650723	1.15325	2.05186	1.12955	0.735021	0.00032	0.503899	0.0137077	0.372284	0.000437	1.73158	1.1568	0.356349	0.382424	1.31212
5-Methylthioribose	0.471287	0.785509	0.742472	0.818491	0.385744	0.361946	0.279926	0.182427	0.207294	0.0450408	0.690055	0.845519	0.420576	1.00701	1.24711
D-Fructose	1.3295	0.876105	0.516429	0.750409	0.997666	0.254149	0.0660703	0.000644	0.039218	0.241137	0.74842	2.25757	1.77194	1.56248	0.811434
Anserine	0.63524	1.38208	1.62245	1.20846	0.767665	0.00930052	0.0331671	0.0190918	0.541841	0.0597767	1.61199	1.14905	1.39618	0.344793	0.957465
5-Acetylamino-6-amino-3-methyluracil	0.510003	1.05999	1.06336	1.39895	0.713469	0.0287005	0.822184	0.825911	0.516165	0.102388	1.24437	0.0707211	0.192187	0.362444	1.00997
Porphobilinogen	0.855063	0.551722	0.842506	0.898284	0.76809	0.0347516	0.539345	0.1979	0.0370918	0.723985	1.86236	1.02239	0.107841	1.96521	0.158033
Allantoin	0.460863	2.49479	1.60797	6.67148	3.07464	0.0478121	0.69282	0.631004	0.298399	0.390481	1.40774	0.2351	0.360384	0.779757	0.495153
D-(-)-Arabinose	4.54839	0.174353	0.661752	0.219229	0.99714	0.828555	0.471347	0.578768	0.580882	0.462463	0.126821	0.516766	0.289662	0.420545	0.330995
4-Guanidinobutanoic acid	0.565743	2.05719	1.59925	1.77285	1.00298	0.0409295	0.306304	0.443733	0.725386	0.0818062	1.36069	0.472018	1.80069	0.393079	1.04636
2,2-Dimethylsuccinic acid	0.741722	1.26101	1.22191	1.39072	1.03153	0.0949597	0.250732	0.355571	0.0293067	0.618452	1.01026	0.586899	0.768676	1.63	0.28999
N-Acetyl-L-glutamine	0.301523	4.91509	4.59055	5.68093	1.71293	0.0228231	0.000139	0.000274	0.000171	0.181426	1.94769	2.76654	3.54559	3.35599	1.23152
1-Methyladenosine	0.732922	0.866895	1.19787	0.817481	0.59915	0.193121	0.431782	0.281453	0.72397	0.211851	0.977769	0.81073	1.14014	0.342635	0.830591
Dihydroxymandelic acid	1.89115	0.686513	0.833102	0.678197	1.28257	0.0301897	0.170321	0.881814	0.384937	0.0395817	1.4795	0.0639856	1.20163	0.596497	1.1348
D-a-Hydroxyglutaric acid	0.848898	0.883691	1.22965	1.07617	0.913557	0.347312	0.481123	0.53464	0.27805	0.958223	0.491841	0.39297	0.763817	0.690527	0.0493032
Methylmalonic acid	0.415658	0.646306	0.947358	1.12219	0.466445	0.0466936	0.675136	0.50438	0.882111	0.0210326	1.59107	0.473636	0.285108	0.108902	1.72668
L-Histidinol	0.24938	3.82294	6.27102	4.97357	1.24031	0.00143023	0.035788	0.0018127	0.0181677	0.35405	2.9446	2.48796	1.47614	2.09633	0.718914
Hypoglycin A	0.748972	1.0737	1.00321	1.74852	1.30959	0.083932	0.376756	0.438891	0.0167081	0.540609	0.823099	0.34969	0.174369	1.18066	0.343912
Debromohymenialdisine	1.66745	0.47544	0.768805	0.929436	1.54979	0.920063	0.165439	0.890402	0.902389	0.722341	0.0452267	0.222547	1.34303	0.0812774	0.265541
Erythrono-1,4-lactone	0.271725	0.569154	1.11273	1.34607	0.36576	0.0118285	0.249643	0.92754	0.22917	0.04828	3.09046	0.112725	1.33019	1.56056	2.02593
2,4-diacetylphloroglucinol	2.05989	0.69898	1.75572	0.874923	1.80224	0.382015	0.825274	0.0761061	0.313048	0.0108827	0.844501	1.43399	0.533979	0.992147	1.60387
Norfenefrine	0.585557	1.02648	1.66246	1.07464	0.629261	0.0227992	0.917105	0.123004	0.564852	0.0152364	1.54463	0.928797	0.109515	0.422356	1.16409
Yangonin	1.26524	1.03551	9.4701	0.713904	0.903261	0.887524	0.744073	0.285489	0.381697	0.306128	0.0303844	0.656208	0.126123	0.612581	0.525046
2-Keto-4-methylthiobutyric acid	0.245298	1.3476	2.94724	2.63896	0.647331	0.00215161	0.782055	0.113181	0.023321	0.197088	2.82563	1.3377	1.02952	2.1046	0.982053
Benzanthrone	0.572898	1.75276	1.21257	3.0174	1.72866	0.0832623	0.175085	0.237901	0.0291921	0.620988	0.986997	0.502788	0.304381	1.19062	0.185637
2-Deoxyglucose	0.476082	3.74366	13.9709	8.92956	4.25121	0.301241	0.0132146	0.000652	0.00334967	0.0446616	0.951499	2.65435	1.86809	2.58192	1.14286
GLUTARYLCARNITINE	1.38743	0.553313	0.384174	0.610325	0.846781	0.721822	0.027776	0.00385384	0.11691	0.120469	0.233914	2.12715	2.17574	1.26908	1.08155
N-Oleoyl dopamine	2.75431	1.04668	1.34339	1.10459	3.04238	0.0901445	0.927032	0.493898	0.848945	0.0125093	1.77515	0.691107	0.0557314	0.156117	1.75902
2-Arachidonyl glycerol ether	0.805847	0.514381	0.522173	0.665547	0.536329	0.4503	0.0611456	0.0334585	0.12802	0.00913332	0.526285	1.52253	2.22263	1.31029	1.60323
Pregnanetriol	1.65078	0.997487	0.940799	0.821341	1.35585	0.150546	0.541357	0.718043	0.801	0.0526873	1.49174	0.164567	0.0497874	0.33238	1.76696
Ursocholanic Acid	0.651833	0.501229	1.45716	0.674553	0.439696	0.51679	0.172526	0.144966	0.2302	0.039872	0.527446	1.03117	1.50414	1.0393	1.27816
Diosgenin	1.00699	2.2076	0.943309	0.962338	0.969068	0.827249	0.026583	0.335059	0.405303	0.556847	0.0662381	0.333862	1.57254	0.234008	0.248089
Cholestan-3-one	0.934408	1.61625	0.957065	1.16141	1.08523	0.471546	0.126718	0.389536	0.30892	0.0558494	1.00009	0.972139	1.5284	1.49933	2.02591
beta-Sitosterol	1.76015	1.33711	0.489722	0.640361	1.12713	0.399064	0.617358	0.223817	0.558449	0.690957	0.696677	0.848889	0.183331	0.375943	0.230127
L-3-Hydroxykynurenine	0.561801	1.01402	1.48911	1.54852	0.869962	0.358477	0.925311	0.187864	0.0991281	0.634805	0.75069	1.01925	0.312718	1.25332	0.458031
D-Cellobiose	0.693414	1.05496	1.57036	0.865613	0.600229	0.169381	0.906435	0.28575	0.625021	0.034319	0.797289	0.610997	0.0574557	0.304422	1.08562
Aflatoxin G1	0.240812	1.13095	1.46875	1.02063	0.24578	0.0492692	0.972276	0.170182	0.805803	0.032013	1.3705	0.711168	0.0424757	0.1427	1.44384
(2R,3S,4S,5R,6R)-2-(hydroxymethyl)-6-[(E)-3-(4-hydroxyphenyl)prop-2-enoxy]oxane-3,4,5-triol	0.492232	4.34848	6.80913	3.84534	1.8928	0.0127945	0.051502	0.00112126	0.000512	0.279095	1.44243	1.86909	1.06936	2.09527	0.417097
5-trans-Prostaglandin E2	0.625031	2.41386	1.94321	3.63168	2.26991	0.0289213	0.148455	0.0815373	0.0347504	0.769644	1.30945	1.01798	0.762596	1.29204	0.151976
a-Lapachone	0.70527	0.765605	0.84777	0.85249	0.601235	0.0832524	0.267965	0.264003	0.354715	0.00163669	1.259	0.792887	1.00363	0.59747	1.85681
L-threo-3-Phenylserine	1.75482	0.610743	0.636737	0.957871	1.68089	0.158656	0.207443	0.270799	0.71646	0.0150439	1.02478	0.838204	1.0607	0.252977	1.24216
LID_265.1546_9.2	0.293558	4.82268	9.1687	11.7547	3.4507	0.839542	0.329536	0.00502416	0.0186385	0.00895574	0.190237	2.72441	0.821075	2.6334	2.09977
3-METHYL-2-OXOVALERATE	0.297005	1.20627	1.85494	2.04804	0.608279	0.000907	0.582019	0.0267525	0.00222491	0.185289	2.32241	1.23172	0.657946	1.96439	0.984362
6-Hydroxymelatonin	0.417517	1.78942	2.21489	1.56526	0.653524	0.000997	0.160217	0.068674	0.116807	0.00363735	2.84417	1.3368	1.53188	1.40784	1.70743
Tetranor-12(S)-HETE	0.574401	2.37744	3.56366	2.91816	1.6762	0.55121	0.395268	0.0695163	0.202507	0.0593735	0.497205	1.58903	1.02256	1.25191	1.36417
Haematommic acid	0.531555	1.36095	1.60862	1.33418	0.70919	0.23865	0.0978864	0.0235893	0.0784035	0.957259	0.826423	1.24862	0.644503	1.18287	0.024907
2-Methylhippuric acid	1.24589	1.52964	0.93302	1.57486	1.96211	0.406424	0.0233309	0.236048	0.0561934	0.100586	0.771611	0.996045	2.68419	1.89672	1.17576
D-glucosamine 6-phosphate	0.92013	2.30223	2.43848	2.34144	2.15443	0.598783	0.018782	0.00616834	0.00330889	0.00598646	0.396029	2.17124	1.64037	2.73673	1.97523
Papaverine	0.723673	1.04872	2.2501	2.33446	1.68939	0.836791	0.736627	0.23334	0.0457787	0.134815	0.166464	0.836475	0.0237367	1.39346	1.05954
Sorbic acid	0.609071	2.67054	3.05978	2.87704	1.75232	0.0182996	0.065871	0.0820032	0.0026261	0.329581	1.33999	1.10199	0.880784	1.94682	0.535484
1-Acetylproline	0.395509	1.65393	1.94036	1.48306	0.586565	0.0011952	0.260401	0.556815	0.356156	0.00320838	2.50408	0.462308	1.20509	0.77731	1.92223
1-[2-methyl-6-[(2S,3R,4S,5S,6R)-3,4,5-trihydroxy-6-(hydroxymethyl)oxan-2-yl]oxyphenyl]ethanone	0.413948	7.55085	9.91848	8.05813	3.33564	0.745237	0.0284267	0.00701473	0.00251469	0.00869748	0.401177	2.11448	2.24326	2.86913	1.69709
4-Anisic acid	1.10456	1.03355	0.557091	0.634531	0.700877	0.433251	0.724397	0.108004	0.16743	0.609534	0.592788	1.16393	0.58796	1.13103	0.26447
N-Phenylacetylglutamic acid	0.952889	0.806151	0.946259	1.21538	1.15812	0.906236	0.489908	0.482018	0.176741	0.230138	0.144624	0.60447	0.78128	1.08416	0.808581
Diacetyl	2.52615	0.649146	0.607652	0.916152	2.31434	0.225419	0.664137	0.739899	0.814087	0.0652894	1.05789	0.328752	0.715283	0.211759	1.08757
N-Methyltryptamine	1.07882	1.88669	1.26472	1.5862	1.71122	0.416318	0.0662559	0.829068	0.470073	0.148779	0.6794	0.133055	1.63479	0.782098	1.34652
Pyrraline	1.07025	1.73014	1.27306	1.52122	1.62808	0.524654	0.0549202	0.742328	0.446158	0.182588	0.509164	0.245513	1.57154	0.730509	1.10483
Psilocybin	7.89104	0.763064	0.546572	0.291136	2.29737	0.00226409	0.764697	0.358987	0.0974643	0.0335772	2.88151	0.641172	0.0286514	1.62028	1.88674
2-Amino-6-methylmercaptopurine	0.892495	1.01525	0.81431	0.600372	0.535829	0.345408	0.373517	0.13218	0.012667	0.240532	0.762438	1.06361	0.489765	1.94362	0.818225
N1-Methyl-2-pyridone-5-carboxamide	0.942845	1.23759	2.06205	3.07541	2.89963	0.985376	0.410418	0.0415221	0.17566	0.145242	0.0437212	1.23045	0.709788	1.16131	0.708768
Acetoacetate	0.667674	1.19797	3.36692	1.56179	1.04276	0.629411	0.780637	0.0488939	0.84667	0.494311	0.363359	1.23874	0.264237	0.0204338	0.424619
7-methyl-1-[(2S,3R,4S,5S,6R)-3,4,5-trihydroxy-6-(hydroxymethyl)oxan-2-yl]oxy-1,5,6,7a-tetrahydrocyclopenta[c]pyran-4a,5,7-triol	0.226505	2.83121	6.62195	2.67068	0.604921	0.0341111	0.0216026	0.00676126	0.0407314	0.601568	1.87556	1.91902	1.12418	1.4424	0.412358
D-Sedoheptulose 7-phosphate	1.82927	0.633363	0.206233	0.101737	0.186105	0.0125792	0.31032	0.205503	0.046943	0.224724	2.69874	1.14904	0.880845	2.47233	1.18406
8-Methoxykynurenate	1.1313	0.718895	1.17587	1.56339	1.76866	0.70589	0.421848	0.366535	0.340126	0.161233	0.262474	0.744561	0.592563	0.765395	0.983167
2'-O-Methylguanosine	1.09163	2.11584	4.05304	2.75567	3.00818	0.78491	0.287058	0.0279311	0.120771	0.0372411	0.210688	1.80464	1.12467	1.37904	1.26617
Rauwolscine	0.628373	3.24031	3.62503	8.82904	5.54793	0.793536	0.061274	0.0122886	0.00916732	0.017277	0.288939	1.87677	1.19054	2.32212	1.595
(2R,3S,4S,5R,6S)-2-[[(2S,3R,4R)-3,4-dihydroxy-4-(hydroxymethyl)oxolan-2-yl]oxymethyl]-6-(3,4,5-trimethoxyphenoxy)oxane-3,4,5-triol	0.119573	4.06634	16.1184	3.15593	0.377363	0.00181209	0.00340598	0.00057	0.00452249	0.186909	2.71894	2.27978	1.49045	1.85453	1.01613
Lidocaine N-oxide	1.75391	1.50402	3.33985	2.25148	3.94889	0.15447	0.391344	0.0617059	0.160604	0.00113291	1.29042	1.70392	0.715314	1.41394	2.36998
L-Tyrosine methyl ester	1.74113	0.509017	0.388941	1.02881	1.79129	0.175155	0.372195	0.105037	0.87476	0.106984	1.16031	1.35529	0.822185	0.0488253	1.0041
N-2-(4-{[(2,6-Dimethoxy-4-pyrimidinyl)amino]sulfonyl}phenyl)-2-furamide	0.323166	1.4985	4.01003	0.625619	0.202179	0.604727	0.428741	0.361945	0.29601	0.105748	0.572614	0.823566	0.802936	1.09457	1.26524
Amphetamine	0.418688	6.38335	13.11	2.45053	1.02601	0.10662	0.263026	0.0390323	0.267421	0.455091	1.26133	1.35174	1.35488	0.953926	0.75278
L-Homocystine	0.569261	3.18019	2.15301	4.59419	2.6153	0.567413	0.194214	0.0991594	0.02484	0.0285603	0.43419	1.20011	1.16712	1.75531	1.95668
Desacetyl diltiazem	0.935992	0.593336	0.266806	0.778957	0.729097	0.756237	0.752811	0.165561	0.668252	0.379275	0.396694	1.26353	0.339061	0.448716	0.781435
DL-5-Methoxytryptophan	0.489958	1.78712	4.68737	1.5567	0.762717	0.439856	0.0131897	0.0114322	0.0621094	0.281492	0.802698	2.11173	2.09791	1.81269	0.775381
methyl 2-ethyl-4-[(3R,4R,5S)-5-hydroxy-4,5-dimethyl-2-oxooxolan-3-yl]-2-methyl-3-oxobutanoate	0.85339	1.21721	1.09396	4.76206	4.06389	0.0103566	0.0548181	0.11273	0.0417155	0.315193	0.905912	0.488954	0.637367	1.06782	0.514708
austadiol	0.606589	1.89758	1.65201	3.13048	1.89892	0.287873	0.0572171	0.0412057	0.00903444	0.188005	0.808148	1.2242	1.04542	1.72045	0.779799
Acetyl-N-formyl-5-methoxykynurenamine	6.06242	0.341323	0.448515	0.469942	2.84899	0.058784	0.200751	0.256407	0.5596	0.0243912	2.09366	0.995151	1.83691	0.78604	1.92079
(Z)-3-[4-methoxy-2-[(2S,3R,4S,5S,6R)-3,4,5-trihydroxy-6-(hydroxymethyl)oxan-2-yl]oxyphenyl]prop-2-enoic acid	0.0641298	1.01882	1.23856	4.68452	0.300418	0.0094742	0.471754	0.10624	0.0851778	0.180556	2.01046	0.854832	0.32176	1.08599	1.04006
Jaceidin	0.239856	2.18782	1.84319	2.28476	0.548014	0.117457	0.512585	0.350654	0.369195	0.344174	1.45259	0.542444	0.214805	0.755985	0.908917
DIHYDROBIOPTERIN	1.2625	0.483271	0.413567	0.443478	0.559889	0.826036	0.105094	0.276744	0.191428	0.0388302	0.302381	0.83052	1.26229	1.53805	1.64624
Norharman	1.1791	1.12793	1.68392	1.35701	1.60004	0.164787	0.662637	0.0132489	0.120638	0.00593952	0.846378	1.31786	0.639516	0.788972	1.56989
Geranylgeranyl pyrophosphate	1.32403	0.846294	1.5584	0.733165	0.970732	0.337835	0.935695	0.299837	0.793326	0.103779	0.912673	0.831139	0.241212	0.274347	1.07936
Mycophenolic acid	0.394611	1.80697	0.748657	1.84931	0.729758	0.175193	0.762885	0.691936	0.619085	0.287482	1.23747	0.257936	0.346163	0.613784	0.919783
methyl 2-(4a,6,10a-trihydroxy-1-methyl-5,10-dioxo-3,4-dihydro-1H-benzo[g]isochromen-3-yl)acetate	0.89581	0.935418	0.997452	5.98548	5.36186	0.461864	0.855132	0.812513	0.0564473	0.156049	0.348587	0.163775	0.612731	1.07326	0.735206
Validamycin A	0.145172	1.48434	4.34304	1.23501	0.179289	0.058483	0.0483879	0.0308749	0.02451	0.222042	1.11832	0.963949	1.11578	0.973088	0.681184
Mephedrone	0.374651	0.921101	1.26211	4.33726	1.62496	0.146195	0.865739	0.225817	0.0102685	0.497737	0.864616	0.533178	0.250236	1.59507	0.405935
3,5-dihydroxydecanoic acid	0.794169	1.82577	1.40564	1.61757	1.28462	0.80266	0.0232497	0.067878	0.0436678	0.126116	0.151428	1.11512	1.19676	1.44035	0.961859
Isovalerylcarnitine	1.3189	1.27502	1.36633	1.62592	2.14442	0.264525	0.157177	0.0860067	0.0771542	0.00407827	0.987496	1.14691	0.936607	1.38255	2.06874
(2R,3R,4S,5S,6R)-2-[2-(4-methoxyphenyl)ethoxy]-6-[[(2S,3R,4S,5S)-3,4,5-trihydroxyoxan-2-yl]oxymethyl]oxane-3,4,5-triol	0.808404	3.54381	1.19551	9.60473	7.7645	0.00123044	0.109005	0.0524386	0.0432231	0.316745	1.16357	0.599743	0.419323	1.13433	0.432288
Lidocaine	1.18912	1.14376	1.10247	1.00705	1.19751	0.0563752	0.0739303	0.225149	0.895249	0.0335022	0.856908	0.41285	0.598358	0.154858	0.891247
N-Glycolylneuraminic acid	1.40414	1.41162	2.73487	1.88581	2.64795	0.030842	0.495871	0.310305	0.145451	0.00181715	1.60778	0.683739	0.600042	0.910863	2.35911
NPE_325.1547_12.8	0.449184	7.86144	10.9499	18.6616	8.38248	0.255805	0.00430128	0.000398	0.00062	0.0130413	0.914587	2.50821	2.01453	2.91235	1.72783
Nicotinuric acid	0.53722	11.1642	2.81595	2.49481	1.34026	0.00482538	0.170496	0.0777929	0.0417638	0.46258	1.39875	0.795328	0.722253	0.985836	0.42937
(2S,3S,9R,12R,13R,14S,15R,16R,17S)-3,12,13,15,16-pentahydroxy-2,6,14,17-tetramethyl-10-oxatetracyclo[7.7.1.0	9.26715	0.329976	0.738838	2.06775	19.1622	0.226809	0.945296	0.536073	0.668753	0.0341293	1.19923	0.543595	0.653763	0.45671	1.28337
N-Demethyltramadol	1.05253	1.22031	1.93351	1.4069	1.4808	0.460265	0.666627	0.241001	0.178818	0.0217468	0.591001	0.864224	0.0273931	1.15142	1.55545
Glaucine	1.47549	0.65165	0.52028	0.51511	0.760039	0.0540516	0.0278275	0.000787	0.00506123	0.610245	1.53672	2.26145	2.24785	2.36556	0.253112
1-[3-methoxy-4-[(2S,3R,4S,5S,6R)-3,4,5-trihydroxy-6-[[(2R,3R,4R,5R,6S)-3,4,5-trihydroxy-6-methyloxan-2-yl]oxymethyl]oxan-2-yl]oxyphenyl]ethanone	0.797493	18.6805	1.50886	27.6266	22.032	0.0082938	0.175297	0.0367649	0.040687	0.219837	1.00669	0.803611	0.317576	1.27897	0.577182
Bicuculline (+)	1.10941	5.86914	1.24219	1.14525	1.27055	0.243634	0.0499211	0.124105	0.356628	0.0281618	0.46507	0.509291	0.918383	0.432801	0.622469
Farnesyl pyrophosphate	0.450275	5.8609	5.07763	7.65071	3.44493	0.467633	0.00067	0.00451505	0.00234756	0.0155429	0.798643	2.54993	3.84005	3.20084	2.28423
Amisulpride N-oxide	0.742326	1.49322	1.13226	2.2079	1.63898	0.175361	0.268971	0.142708	0.0490481	0.671023	1.12312	0.981962	0.830171	1.41121	0.254833
4-Dimethylaminopyridine	0.698833	1.3407	1.13817	2.16138	1.51044	0.166635	0.54466	0.82883	0.0409093	0.498517	1.06435	0.158315	0.300399	1.5702	0.28118
Biocytin	1.85248	0.956154	1.15556	0.786042	1.45612	0.00538948	0.7476	0.734561	0.175036	0.0546873	1.84491	0.0585927	0.398251	0.886879	1.2222
Epilincomycin	0.268278	0.303154	0.798928	0.23113	0.0620071	0.262692	0.49345	0.477109	0.412656	0.0357017	0.967293	0.559067	0.680657	0.9468	1.96542
methyl 2-{7-hydroxy-11-methyl-2,9-dioxo-12,15-dioxatetracyclo[8.4.1.0	0.400728	2.06952	3.23584	2.37596	0.952111	0.0441271	0.144445	0.0294814	0.457894	0.15202	1.82028	1.71203	1.11293	0.446324	1.05668
2-Methoxyresorcinol	0.231305	1.15087	0.719932	1.84116	0.42587	0.135504	0.621898	0.0222283	0.746086	0.107232	1.03866	1.32942	0.290045	0.191685	1.31004
Vanillin	0.45975	1.30754	1.69194	1.57158	0.722533	0.00107277	0.525983	0.00428002	0.00833623	0.134543	1.92524	1.31936	0.109976	1.47392	0.961748
Salidroside	1.04518	1.72827	3.93983	3.00723	3.14308	0.720008	0.213785	0.00799198	0.13055	0.188374	0.412325	2.63093	1.21937	1.40516	1.13476
Ajmaline	1.23959	3.2153	4.6661	3.02222	3.74632	0.497081	0.0915905	0.040558	0.0157807	0.00129801	0.361532	1.24352	0.926176	1.63658	1.6068
3,5-Dimethoxybenzoic acid	2.0642	2.18426	1.04574	0.720123	1.48648	0.067944	0.267329	0.521821	0.353351	0.176719	1.56983	0.598527	1.71363	0.731981	1.0019
L-homocysteine thiolactone	2.22927	2.1791	0.840199	1.03139	2.29925	0.116965	0.264984	0.930077	0.863926	0.0352402	1.62655	0.00292183	1.4491	0.180299	1.93088
L-Ergothioneine	1.19234	0.832947	1.55261	1.03203	1.23052	0.641506	0.734298	0.171564	0.570145	0.232051	0.380404	0.940288	0.0423272	0.320406	0.809861
3-(Cystein-S-yl)acetaminophen	0.499173	1.21719	0.94123	1.4719	0.734735	0.031444	0.729726	0.92982	0.231665	0.17835	1.67587	0.00739474	0.323996	0.855032	0.782909
Secobarbital	0.964173	1.23353	2.05605	2.21156	2.13232	0.747821	0.653139	0.0175233	0.0261317	0.0145833	0.210296	1.45407	0.144977	1.56493	1.51071
4,5-Di-O-caffeoylquinic acid	0.225281	0.340091	1.05785	0.482551	0.108709	0.921851	0.0252032	0.22609	0.137134	0.169204	0.0347941	0.83876	1.33483	1.22942	0.921735
Propylparaben	1.01789	2.49217	1.05265	5.37208	5.46816	0.90669	0.0414319	0.822103	0.655743	0.611881	0.0320007	0.00191351	1.15013	0.358084	0.235149
Perillartine	4.73812	0.397297	0.451029	0.650433	3.08183	0.0160893	0.162465	0.342867	0.984996	4.01e-05	2.10408	0.775298	1.95102	0.0358917	2.12894
5,6,7-Trimethoxycoumarin	1.5651	1.12241	1.44316	1.17259	1.83522	0.169143	0.927917	0.645647	0.949221	0.0960549	1.2059	0.297161	0.0870791	0.00450752	1.22582
Phomalone	0.606146	0.622252	0.950658	0.640993	0.388535	0.542903	0.226791	0.798017	0.270839	0.0422254	0.476594	0.32012	1.41406	0.944353	1.51044
Oxohongdenafil	0.479218	1.30842	1.4006	1.22378	0.586456	0.0373302	0.168982	0.670678	0.455559	0.0961588	1.38469	0.24628	1.16004	0.481838	0.962983
NCGC00380830-01!methyl 2-[(2-hydroxy-3-methylbutanoyl)amino]-3-methylbutanoate [IIN-based on: CCMSLIB00000845070]	0.792442	0.945059	0.626296	1.02915	0.81554	0.334163	0.532253	0.146443	0.622597	0.0835288	0.944537	1.26319	0.633911	0.62803	1.02463
Methyl jasmonate	1.01438	1.30196	0.318173	1.45848	1.47945	0.697663	0.607104	0.0424186	0.353611	0.565292	0.417421	1.78072	0.111335	0.878663	0.530885
Butylparaben	3.38273	1.54746	0.789874	1.44879	4.90087	0.287532	0.185634	0.701301	0.667842	0.0718945	1.2917	0.416183	1.34755	0.556447	1.84145
(4E,6E)-2-(hydroxymethyl)-3-(3-methoxy-3-oxopropyl)deca-4,6-dienoic acid	1.1476	0.877878	0.788796	0.498254	0.571797	0.337874	0.711453	0.40202	0.054786	0.392237	0.778525	0.657311	0.0563099	1.64909	0.661241
4-oxo-5-phenylpentanoic acid	0.720979	1.45216	0.694282	0.174392	0.125733	0.966414	0.293852	0.686195	0.376468	0.352681	0.0789873	0.421978	2.01091	0.952095	0.549102
Tyrosylalanine	0.843874	0.786858	0.973063	2.95566	2.4942	0.449842	0.370038	0.6091	0.228211	0.590445	0.594254	0.287539	1.08377	1.20716	0.191921
Kainic Acid	0.638533	0.752124	0.632549	0.888363	0.567249	0.00963581	0.643447	0.836617	0.435749	0.0011771	2.31283	0.201165	0.479592	0.808352	1.76266
3-O-methylfunicone	1.77705	3.12347	1.98576	3.06989	5.45535	0.490401	0.107215	0.320773	0.271901	0.0340052	0.417552	0.740836	1.78972	1.26198	1.41058
Leucine butyl ester	1.40042	2.15828	3.42024	3.02543	4.23688	0.503208	0.159336	0.00155458	0.0255908	0.00120546	0.405312	2.1081	0.274217	1.70657	1.64478
NCGC00169183-02!5-hydroxy-2-(3-hydroxy-4,5-dimethoxyphenyl)-3,7-dimethoxychromen-4-one [IIN-based on: CCMSLIB00000848808]	1.01836	1.12552	1.49248	3.0153	3.07067	0.319647	0.627678	0.862082	0.260463	0.0260917	0.767353	0.200025	0.43164	0.855805	1.58214
2-Methylbutyroylcarnitine	1.45853	1.2849	1.30819	1.25703	1.83341	0.377718	0.116712	0.0894498	0.287494	0.0235129	0.769724	1.22278	1.07867	0.840758	1.60753
PHOSPHORYLCHOLINE	2.01001	1.79239	1.31055	0.70228	1.41159	0.195289	0.0348121	0.125401	0.503169	0.0106479	1.18612	1.26979	2.78557	0.841595	1.81205
2,4-dihydroxy-5-methoxy-1'',6'',8''-trimethyldispiro[bis(oxolane)-3,2':5',7''-[3]oxatricyclo[6.3.1.04,	1.9152	0.978402	1.22513	0.944034	1.80801	0.022593	0.629358	0.593854	0.717905	0.0169095	1.70381	0.381981	1.05617	0.334552	1.48164
NCGC00179744-02!(2S)-2-[(1S,2R)-1,2-dihydroxypentyl]-4-methoxy-2,3-dihydropyran-6-one [IIN-based on: CCMSLIB00000847200]	1.22017	1.32709	1.63015	1.52175	1.8568	0.169173	0.201027	0.0131286	0.0326477	0.00176935	0.935647	1.36399	0.18614	1.32149	1.87207
Orotidine 5'-monophosphate	0.0269523	0.372017	2.59218	0.540902	0.0145786	0.210771	0.0282493	0.141332	0.098514	0.015681	1.44061	1.43532	2.02791	1.78291	2.52408
Olivetolcarboxylic acid	1.05828	1.36634	1.57586	1.41265	1.49498	0.348525	0.0281373	0.0469737	0.0328924	0.136568	0.851927	1.59723	2.01116	1.91136	0.850402
O-Desmethyltramadol	2.65386	1.91631	1.13513	1.01749	2.70028	0.247258	0.782368	0.467936	0.725718	0.239433	1.20728	0.780138	0.418305	0.313017	0.498553
Bergapten	0.416919	0.91027	1.00963	1.10079	0.458941	0.479675	0.399144	0.178357	0.740917	0.220083	0.855554	1.14309	1.17439	0.221078	1.17974
parthenolide	0.349962	6.53477	3.9073	2.87851	1.00737	0.459488	0.033285	0.0369595	0.0221569	0.173385	0.730706	1.85017	1.38414	2.19301	1.05562
Verimol A	1.12371	1.1198	1.46016	1.20583	1.35501	0.693813	0.104015	0.0455092	0.104715	0.114513	0.517694	2.32046	2.13161	2.32352	1.63392
Scopoletin	2.93994	0.774015	2.22452	0.912937	2.68398	0.223994	0.510373	0.0282401	0.375525	0.0031506	1.28595	1.94807	0.933929	1.03576	1.96202
Diflucortolone pivalate	0.505627	0.505473	0.59359	2.90283	1.46775	0.183718	0.489735	0.725526	0.267075	0.75541	1.1731	0.349183	0.586748	0.963588	0.279807
Benzoylecgonine	0.694126	0.815393	0.581247	1.0428	0.723836	0.240887	0.130722	0.0010917	0.340176	0.0199063	0.921416	2.66645	2.17687	1.01493	1.64369
NCGC00380673-01!4-[1-hydroxy-2-[2-methoxy-4-[(E)-prop-1-enyl]phenoxy]propyl]-2-methoxyphenol [IIN-based: Match]	0.339992	2.28669	0.9749	2.37319	0.806867	0.0436419	0.243795	0.309403	0.171513	0.379338	1.8024	0.63579	1.30264	1.15706	0.688689
Noroxymorphone	0.517484	0.677483	0.789832	0.805014	0.416582	0.345123	0.139097	0.134386	0.180658	0.0139887	0.782148	1.23713	1.60027	1.46003	1.85421
N-Benzylformamide	1.40383	0.920874	1.10582	0.964988	1.35468	0.613093	0.681122	0.180203	0.516905	0.0480641	0.335228	0.887956	0.192497	0.473963	0.94018
a,a-Trehalose	1.66295	0.954622	0.541893	3.07382	5.11161	0.865537	0.648506	0.256979	0.725712	0.491834	0.154055	1.06008	0.194483	0.375316	0.543703
3`-Aminoacetophenone	1.46118	0.894701	1.21927	0.878523	1.28368	0.627113	0.91198	0.131055	0.827667	0.325092	0.424686	1.05244	0.135528	0.20424	0.528836
Biochanin A	0.101845	2.77388	1.52271	2.54942	0.259646	0.0201773	0.0657095	0.151734	0.0900349	0.124666	1.863	0.564502	0.430769	0.792701	1.44246
Moupinamide	1.2416	0.325851	0.583974	0.420259	0.521795	0.641701	0.0395346	0.0879878	0.227273	0.432229	0.303535	1.31408	1.98763	1.1466	0.467277
N-Stearoyl taurine	0.485932	1.84389	2.80946	2.99064	1.45325	0.51944	0.0806485	0.0104356	0.116949	0.495313	0.332056	1.34507	1.02941	0.818329	0.296714
2-[(1S,2S,4aR,8aS)-1-hydroxy-4a-methyl-8-methylidene-1,2,3,4,5,6,7,8a-octahydronaphthalen-2-yl]prop-2-enoic acid	0.528327	2.15568	1.03342	1.23404	0.651978	0.0200214	0.352097	0.776225	0.918924	0.0130323	1.5752	0.201722	0.358151	0.0521861	1.3479
Sinomenine	5.20571	0.284899	0.336767	0.575326	2.99498	0.0112035	0.0336036	0.0428258	0.357716	0.0180327	2.32736	1.76686	2.65144	0.948913	1.32463
NCGC00386062-01!(3S,6R,12S)-6-benzyl-3-butan-2-yl-9-(6,7-dihydroxyoctyl)-1,4,7,10-tetrazabicyclo[10.4.0]hexadecane-2,5,8,11-tetrone [IIN-based on: CCMSLIB00000847982]	1.8875	0.79455	0.80042	0.913391	1.72403	0.0671454	0.452894	0.716898	0.849896	0.0300729	1.32135	0.232258	0.983519	0.180563	1.16514
methyl 2-[4-ethenyl-2,6-dihydroxy-3-(3-hydroxyprop-1-en-2-yl)-4-methylcyclohexyl]prop-2-enoate	2.15347	0.405447	0.426816	0.546992	1.17793	0.0620569	0.0375974	0.116978	0.266256	0.274675	1.65712	1.24792	2.84238	1.15625	0.540855
Isoxaben	1.55591	0.858696	1.63049	1.43625	2.23469	0.284066	0.746032	0.422728	0.705608	0.0694214	0.958077	0.671059	0.469473	0.346986	1.23192
(2R)-2-[(2R,5S)-5-[(2S)-2-hydroxybutyl]oxolan-2-yl]propanoic acid	1.2769	1.09586	1.13552	1.41439	1.80603	0.0825349	0.32219	0.315373	0.222723	0.00422063	1.20021	0.560435	0.498453	0.838833	1.67938
Dihydrofolic acid	0.699584	0.435204	0.268969	0.296701	0.207567	0.876039	0.12273	0.0337531	0.046217	0.049424	0.135258	1.96152	1.49638	2.28548	1.49689
4-Hydroxytamoxifen	1.41143	1.17018	0.266012	0.351743	0.496459	0.769416	0.238736	0.0216023	0.0672337	0.00406032	0.22207	1.74237	1.03838	1.68033	1.63791
Olivetonide	0.962475	0.555587	0.986556	10.9191	10.5094	0.76274	0.00475519	0.0124209	0.321107	0.491339	0.151273	1.39234	1.99763	0.75653	0.520558
(3E,12E)-3,12-dimethyl-8-methylidene-6,18-dioxatricyclo[14.2.1.05,<U+2079>]nonadeca-3,12,16(19)-triene-7,17-dione	0.38144	1.04913	0.555883	0.69153	0.263777	0.485962	0.155346	0.0019034	0.0221935	0.0185197	0.448145	1.69382	0.951349	1.61965	1.52092
NCGC00381346-01!3-(2,4-dihydroxypentyl)-8-hydroxy-6-methoxyisochromen-1-one [IIN-based on: CCMSLIB00000847387]	1.47867	0.949113	0.78067	1.15446	1.70706	0.604338	0.541221	0.456327	0.0220009	0.015353	0.530198	0.525034	0.487817	2.16903	1.34835
Solanine	10.3619	0.128103	0.109177	0.186896	1.93659	0.00957032	0.0715588	0.0331387	0.179127	0.0256354	2.32362	1.77591	1.60909	1.32425	1.16193
7-[(2E,5E)-7-hydroxy-3,7-dimethylocta-2,5-dienoxy]chromen-2-one	2.23863	1.26467	0.683226	0.623359	1.39547	0.0112105	0.57176	0.169858	0.183687	0.0691064	1.95453	0.996628	1.10745	1.23333	0.903134
Prostaglandin F3a	1.81149	1.26321	1.48175	1.61371	2.9232	0.0130202	0.755549	0.366959	0.877295	0.00990693	1.85558	0.649704	0.937932	0.199699	1.74947
L-kynurenine	1.15561	0.986098	1.6001	0.97298	1.12438	0.374411	0.647444	0.153779	0.65422	0.0988685	0.704574	0.968052	0.269896	0.406365	0.957134
Cyclo(L-prolyl-L-valyl)	1.18765	1.50971	1.11845	1.06633	1.26643	0.194043	0.137855	0.49675	0.895175	0.206594	0.68255	0.45996	0.759651	0.0639785	0.5191
5-hydroxy-7-[2-(2-hydroxy-5-oxo-2H-furan-3-yl)ethyl]-7,8-dimethyl-5,6,6a,8,9,10-hexahydro-1H-benzo[d][2]benzofuran-3-one	0.773108	8.19501	1.62592	1.99546	1.54271	0.209292	0.00433075	0.0177203	0.0232637	0.22908	0.855221	1.20599	2.15294	1.53389	0.346146
3-[2-(6,7-dihydroxy-1,2,4a-trimethylspiro[3,4,6,7,8,8a-hexahydro-2H-naphthalene-5,2'-oxirane]-1-yl)ethyl]-2-hydroxy-2H-furan-5-one	1.6329	1.84763	1.09601	1.13551	1.85418	0.0208149	0.501057	0.340371	0.576852	0.00183601	1.89564	0.63221	0.139652	0.344856	2.02283
NCGC00385245-01!(2E,4E,14E)-15-(1,3-benzodioxol-5-yl)-N-(2-methylpropyl)pentadeca-2,4,14-trienamide [IIN-based on: CCMSLIB00000848860]	1.84876	0.755476	1.23427	0.574537	1.06218	0.342331	0.941975	0.134666	0.726764	0.085674	1.04555	1.46242	0.157005	0.431505	1.30921
Benzylidenacetone	1.04581	0.567191	0.878834	0.715102	0.747857	0.887694	0.0132838	0.0753404	0.0335039	0.00404982	0.0252838	0.994189	1.85141	1.51684	1.35023
Dihydrogedunic Acid, Methyl Ester	3.78369	0.819531	1.84606	1.41208	5.34286	0.129434	0.841726	0.870113	0.631487	0.0036295	1.186	0.115888	0.136837	0.332125	1.13742
Arachidonoyl ethanolamide phosphate	2.50275	0.576253	1.1891	0.558707	1.39831	0.395609	0.732066	0.388926	0.87555	0.164933	0.983593	0.791324	0.39593	0.156819	1.02337
N-Palmitoyl taurine	0.917961	0.425228	0.669905	0.530412	0.486897	0.542802	0.00122273	0.0350604	0.00990375	0.0765872	0.469602	1.41242	2.02625	2.00634	1.13677
(3S,6R,6aS,7S)-6,6a,7,8-tetrahydroxy-3-methyl-3,4,5,6,7,12a-hexahydro-2H-benzo[a]anthracene-1,12-dione	2.07842	0.565345	1.6837	2.03905	4.238	0.104391	0.178797	0.517845	0.980446	0.0599953	1.06989	0.443224	1.05414	0.0155398	0.806501
Limonin	3.74424	0.10507	0.0477997	0.339351	1.27061	0.594786	0.158925	0.036274	0.29456	0.476066	0.414625	2.0842	1.76009	1.20123	0.547374
Physodic acid	3.73418	0.106361	0.0490426	0.340169	1.27025	0.591267	0.160306	0.0377255	0.28415	0.459609	0.41947	2.06294	1.75839	1.22284	0.569474
Estradiol benzoate	1.35317	2.38246	2.20569	1.44538	1.95584	0.396586	0.558411	0.204215	0.329317	0.0317708	0.733263	0.891791	0.0189949	0.644137	1.32177
2-(7-methoxy-2-oxochromen-8-yl)-3-methylbut-2-enal	0.0334814	7.12522	2.80423	4.99989	0.167403	0.000711	0.101987	0.0455729	0.113306	0.00569639	3.10817	0.962574	1.35714	0.775832	2.48464
4-Heptenoic acid	0.450021	2.85127	1.22775	0.765032	0.34428	0.441762	0.838958	0.255712	0.572006	0.130166	0.634361	0.888774	0.85051	0.451351	1.04367
C-7-methyl substituted CFA-Ile	1.86336	1.76992	0.78352	2.50987	4.6768	0.383387	0.381631	0.980466	0.459409	0.0461133	0.574911	0.103249	1.00315	0.648734	1.1755
Emetine	0.699481	1.26559	1.4124	1.49643	1.04673	0.131348	0.535653	0.381638	0.0304454	0.708963	0.979529	0.541738	0.438795	1.39553	0.0614415
S-Lactoylglutathione	0.221548	0.370013	0.399257	0.266911	0.0591337	0.681701	0.00649575	0.00118308	0.0189517	0.00963438	0.524743	3.34772	3.42971	2.82918	2.5695
Northiaden	1.74855	1.28778	1.50438	2.67027	4.66911	0.89385	0.021804	0.0248942	0.0227706	0.00802106	0.27469	2.45937	3.48353	2.92619	2.46523
3-(4-Hydroxyphenyl)-1-propanol	2.13317	1.2651	1.29263	1.22081	2.6042	0.0273253	0.572424	0.798665	0.791274	0.0229369	2.1673	0.186915	0.690264	0.194627	1.82255
NCGC00381139-01!6-benzyl-3-butan-2-yl-9-(7-hydroxy-6-oxooctyl)-1,4,7,10-tetrazabicyclo[10.4.0]hexadecane-2,5,8,11-tetrone [IIN-based on: CCMSLIB00000845831]	1.90057	0.779167	1.03625	0.934068	1.77526	0.17127	0.898631	0.30403	0.391322	0.00712701	1.38766	0.868287	0.240907	0.879562	2.21554
(2R,3R,4S,5S,6R)-2-[(2E)-4-hydroxy-3,7-dimethylocta-2,6-dienoxy]-6-(hydroxymethyl)oxane-3,4,5-triol	1.167	1.33282	2.81042	2.14999	2.50903	0.911396	0.273712	0.00328678	0.0125576	0.00271396	0.0595654	2.00717	0.0381222	1.95359	1.76793
Vincristine	1.16824	1.43421	1.22695	2.62528	3.06695	0.980406	0.291639	0.482523	0.0629494	0.0355613	0.0554254	0.549263	0.933354	1.65311	1.17986
Acetoxystachybotrydial acetate	3.111	0.449953	0.488382	1.5055	4.68361	0.0287355	0.277085	0.46381	0.798487	0.00832365	1.64275	0.600462	1.03138	0.224854	1.15475
Dihomo-<U+03B3>-linolenoyl ethanolamide	0.0584408	0.966426	1.13571	1.02505	0.0599045	0.033724	0.839988	0.213752	0.686945	0.038602	1.96411	0.438592	0.0788315	0.205356	2.03465
Batatasin III	108.411	0.0458416	0.015434	0.0184044	1.99524	0.0810497	0.377039	0.151478	0.2381	0.00705087	2.03307	1.71318	0.780491	1.65871	0.872582
Mitragynine	3.28056	1.53991	4.90525	0.414406	1.35948	0.137329	0.251075	0.0981474	0.876383	0.021266	1.80692	1.72568	0.907023	0.246707	2.02376
6	0.747931	2.34504	2.27518	1.42104	1.06284	0.738722	0.118476	0.0120347	0.298942	0.212651	0.244115	1.45283	0.191517	0.62007	0.781782
NCGC00381075-01!3-(2,4-dihydroxypentyl)-6,8-dimethoxyisochromen-1-one [IIN-based on: CCMSLIB00000847759]	0.95852	0.616706	0.380967	0.635578	0.609214	0.299977	0.0320637	0.00462268	0.0930434	0.754212	1.08116	2.50685	2.23913	1.67471	0.467435
NCGC00179830-03!2-[5-[2-[2-[5-(2-hydroxypropyl)oxolan-2-yl]propanoyloxy]propyl]oxolan-2-yl]propanoic acid [IIN-based on: CCMSLIB00000845048]	2.94694	1.02114	1.48901	1.20868	3.56191	0.0155365	0.722477	0.683354	0.995935	0.00205937	2.01893	0.353104	0.804317	0.0524736	2.005
(-)-Deguelin	0.761904	1.84109	0.641645	2.30772	1.75826	0.66183	0.382955	0.0938816	0.948413	0.614283	0.267387	0.928296	0.468508	0.0443351	0.549659
Cannabicitran	1.1369	0.45601	0.262874	0.390686	0.44417	0.940312	0.123657	0.00998882	0.0358702	0.0275902	0.122061	2.294	1.72145	2.31631	1.55406
[1-(3,5-dihydroxyphenyl)-12-hydroxytridecan-2-yl] acetate	1.15509	0.601648	0.286744	0.476034	0.549863	0.76814	0.453548	0.0289721	0.0782402	0.0159184	0.314683	2.13961	1.03869	2.0842	1.94043
NCGC00347666-02!2,4-dihydroxy-6-methyl-3-[(2E,4E)-3-methyl-5-[(1R,2R,6R)-1,2,6-trimethyl-3-oxocyclohexyl]penta-2,4-dienyl]benzaldehyde [IIN-based on: CCMSLIB00000846934]	1.84491	0.462458	0.239032	0.535191	0.987382	0.418933	0.160163	0.0353758	0.234693	0.697087	0.817141	1.99029	2.08214	1.32067	0.358311
Cholylhistidine	3.27688	0.081667	0.0377845	0.0545476	0.178746	0.973953	0.10883	0.0313434	0.0614605	0.0214335	0.13458	2.48768	1.6425	2.78675	2.10054
Myristicin	0.6347	1.47375	0.52109	0.91381	0.579996	0.485574	0.712505	0.0584764	0.46939	0.167671	0.625303	1.15558	0.216166	0.438657	0.929711
(E)-4-[(1R,2S,3S,4R,8aS)-2,3,4-trihydroxy-2,5,5,8a-tetramethyl-3,4,4a,6,7,8-hexahydro-1H-naphthalen-1-yl]but-3-en-2-one	1.00571	1.17939	0.787198	0.903843	0.909	0.742688	0.309491	0.332707	0.49459	0.786847	0.219921	0.68076	0.62156	0.433855	0.0180459
3-Deoxy-3Beta-Hydroxyangolensic Acid Methyl Ester	3.59591	0.379381	0.693248	2.40269	8.63985	0.0486545	0.127576	0.910068	0.946629	0.00874237	1.7179	0.0979115	1.14102	0.00978289	1.36039
LID_180.1018_12.9	1.46521	1.14244	1.42903	1.05084	1.5397	0.39344	0.463414	0.209216	0.35497	0.0088019	0.613632	0.739898	0.346422	0.7598	1.24206
Meprednisone	2.45509	0.80374	0.810924	0.6936	1.70285	0.12741	0.798434	0.979676	0.739861	0.0873219	1.33275	0.0278826	0.396941	0.359824	1.10514
NCGC00384803-01!2,4-dihydroxy-3-[(E)-4-hydroxy-3-methyl-5-(1,2,6-trimethyl-3-oxocyclohexyl)pent-2-enyl]-6-methylbenzaldehyde [IIN-based on: CCMSLIB00000848070]	1.21834	1.14388	1.64687	1.68888	2.05763	0.111481	0.215777	0.211589	0.0299613	0.000376	1.12831	0.80875	0.843988	1.59215	2.3223
NCGC00169827-03!(2E,4E)-12-hydroxy-13-(hydroxymethyl)-3,5,7-trimethyltetradeca-2,4-dienedioic acid [IIN-based on: CCMSLIB00000847643]	1.86602	2.03799	1.39039	1.35445	2.52743	0.239008	0.535931	0.33236	0.541925	0.0297736	1.02698	0.717599	0.658015	0.534742	1.38454
(E)-3-(4-acetyloxy-2,3-dihydroxy-2,5,5,8a-tetramethyl-3,4,4a,6,7,8-hexahydro-1H-naphthalen-1-yl)prop-2-enoic acid	1.43117	1.18788	1.36749	1.16903	1.67309	0.202	0.914606	0.0967732	0.488366	0.0195034	0.92291	1.00508	0.971769	0.486715	1.30289
AL 8810 Methyl ester	1.68853	0.894791	1.36854	0.94554	1.59657	0.136552	0.877936	0.21086	0.822317	0.0255987	1.15982	0.948938	0.593742	0.157588	1.45891
Thymidine 5'-monophosphate	1.0063	0.964669	1.63802	1.36686	1.37548	0.755573	0.460985	0.408013	0.334224	0.1731	0.17695	0.516532	0.677391	0.612083	0.871521
13,14-Dihydro-15-keto prostaglandin F2a	0.535209	4.31979	3.33697	2.57612	1.37876	0.926885	0.00493886	0.0144759	0.063525	0.0622541	0.0631316	2.30022	3.77115	2.44146	1.89728
Proscillaridin A	1.72713	0.931941	1.04114	0.950749	1.64206	0.0251983	0.473398	0.7543	0.670629	0.0255948	1.5793	0.245945	0.984427	0.399463	1.29618
1,7,8-trihydroxy-3-methyl-2,3,4,7-tetrahydro-1H-benzo[a]anthracen-12-one	2.27281	0.115043	0.0849764	47.6284	108.251	0.334957	0.0361441	0.0129265	0.30023	0.880679	1.01322	2.39335	1.88382	1.09797	0.23989
NCGC00169692-02!1,7,8-trihydroxy-3-methyl-2,3,4,7-tetrahydro-1H-benzo[a]anthracen-12-one [IIN-based: Match]	1.27003	0.470588	0.314869	40.9951	52.0649	0.494926	0.00468807	0.000322	0.234542	0.489999	0.58722	2.48013	2.06565	1.02362	0.557627
1-[(2E,4E)-6,7-Dihydroxy-2,4-octadienoyl]prolyl-N-methylvalyl-N2-methylalaninamide	0.270011	0.94742	0.538092	0.800339	0.2161	0.131097	0.0701191	0.00412812	0.101133	0.00949813	1.18139	1.61969	1.46525	1.15633	1.8005
NCGC00385003-01!4-[3-methyl-5-(5,6,7-trihydroxy-1,2,4a,5-tetramethyl-3,4,6,7,8,8a-hexahydro-2H-naphthalen-1-yl)pentoxy]-4-oxobutanoic acid [IIN-based on: CCMSLIB00000848208]	1.83702	1.02515	1.06286	0.78445	1.44105	0.108346	0.519683	0.626317	0.517178	0.162492	1.40154	0.429924	0.946316	0.625283	0.843816
Resiniferatoxin	1.72054	0.618201	0.490944	0.792153	1.36293	0.192902	0.176238	0.0282686	0.321939	0.656878	1.07439	1.60784	1.41171	0.913799	0.399724
(-)-Erythromycin	1.19564	0.443537	0.373085	0.534565	0.639148	0.362117	0.00143167	0.00213272	0.017649	0.118241	0.696312	2.04601	2.32162	1.89729	0.854806
NCGC00168829-02!7-[(2E)-5-hydroxy-3,7-dimethylocta-2,6-dienoxy]chromen-2-one [IIN-based on: CCMSLIB00000848851]	1.00846	0.751244	0.785789	4.64331	4.68257	0.613136	0.0295322	0.0397585	0.510014	0.815729	0.28754	0.898491	1.05744	0.415218	0.268183
Neriifolin	2.08733	0.827832	0.950444	0.811218	1.69328	0.00725388	0.338724	0.891035	0.327936	0.0230059	1.85327	0.135817	0.773915	0.769108	1.29269
(+/-)-Cannabichromeorcin	0.654537	0.667192	0.402868	0.437526	0.286377	0.233748	0.654767	0.318193	0.445882	0.0241407	0.972106	0.703969	0.708394	0.518313	1.59687
Nephrosteranic acid	2.67521	5.76861	2.08438	1.98768	5.31745	0.469538	0.0169635	0.08047	0.358269	0.0339519	0.776212	1.35262	2.44102	0.889206	1.41831
Carbaprostacyclin	0.419524	0.344289	0.233357	0.208374	0.0874178	0.810392	0.0401139	0.0124473	0.0196476	0.0687582	0.351927	1.95965	2.05378	2.399	1.63069
(2R,3S,4S,5S,6R)-2-[[7-hydroxy-4-[(Z)-5-hydroxy-3-methylpent-3-enyl]-4a,8,8-trimethyl-3-methylidene-2,4,5,6,7,8a-hexahydro-1H-naphthalen-2-yl]oxy]-6-(hydroxymethyl)oxane-3,4,5-triol	1.66358	0.915331	1.30018	0.89998	1.49719	0.164961	0.888879	0.226822	0.863136	0.100923	0.998088	0.821926	0.39023	0.158148	0.828627
N-Acetyl-D-lactosamine	1.19867	5.61922	1.35439	0.952533	1.14177	0.0641675	0.239117	0.639207	0.195821	0.549674	0.796379	0.253232	1.19035	0.541412	0.168327
5-hydroxy-2,2-dimethyl-10-(2-methylbut-3-en-2-yl)pyrano[3,2-g]chromen-8-one	1.21319	4.32079	7.35862	22.7498	27.5998	0.383568	0.338278	0.182499	0.0768099	0.0182242	0.476158	0.654545	1.36933	1.16552	1.05248
(+/-)5(6)-DiHET	2.82225	0.331628	0.250476	0.19663	0.554939	0.0966081	0.199488	0.0229442	0.043627	0.836805	1.66111	2.1282	1.16889	2.38099	0.22874
14-Deoxy-11,12-didehydro andrographolide	2.28975	0.812256	0.550058	1.17334	2.68665	0.0697561	0.593927	0.326003	0.921862	0.0263285	1.69874	0.890717	0.372552	0.221649	1.20246
ursodeoxycholic acid	1.26336	0.519813	0.457329	0.426804	0.539206	0.32352	0.245707	0.0371399	0.107201	0.665742	1.07331	1.92562	0.701852	1.80502	0.311448
Arachidonoyl serinol	1.07885	1.97465	1.30924	1.37308	1.48135	0.520885	0.0348032	0.0058975	0.00992528	0.000314	0.242312	1.01448	1.4475	1.08366	1.08191
Prespatane	5.16171	0.297683	0.250351	0.874212	4.51243	0.694039	0.397182	0.0635333	0.619298	0.855719	0.310722	1.71009	1.50055	0.528637	0.247475
[(1S,3aR,5R,5aR,8aR,9S,9aR)-1,5,8a-trimethyl-2,8-dioxo-3a,4,5,5a,9,9a-hexahydro-1H-azuleno[6,5-b]furan-9-yl] 2-methylpropanoate	1.74653	1.92564	2.11011	2.25462	3.93776	0.0739574	0.128737	0.39737	0.405436	0.00364616	1.49504	0.595345	1.33413	0.809469	1.81017
2,3-Dinor-11	1.63286	0.314079	0.349275	0.17098	0.279186	0.469198	0.590601	0.355927	0.0294033	7.32e-06	0.650565	0.814208	0.794445	2.349	2.63406
6	0.58369	0.650547	0.904714	0.14219	0.0829951	0.687194	0.373059	0.802248	0.567887	0.966271	0.336634	0.249351	1.37779	0.74946	0.109396
Hydroxyvalerenic Acid	1.24831	1.3819	0.762833	1.32013	1.64792	0.974004	0.787832	0.408234	0.24506	0.0829485	0.106986	0.537871	0.561466	0.924118	0.706325
taurolithocholic acid	2.32986	1.17165	1.04799	0.989922	2.30638	0.33511	0.283336	0.340684	0.659413	0.0641433	1.03912	0.669886	1.91047	0.505703	1.64735
Uncarine c	1.13114	0.870497	0.71035	1.193	1.34944	0.17876	0.32921	0.0108483	0.164573	0.896047	0.830843	1.28495	0.057316	0.87595	0.0487845
Prostaglandin E2-1-glyceryl ester	0.929246	1.74659	1.51778	1.53103	1.42271	0.267353	0.0222112	0.0213196	0.105824	0.0343505	0.672958	1.09138	1.46567	0.919806	1.53796
Norcholic acid	1.62258	1.41722	1.06883	0.9849	1.59808	0.00978396	0.27736	0.788141	0.405264	0.060351	1.38349	0.160781	0.679032	0.508695	0.878531
NCGC00381145-01!(7,9b-dihydroxy-6,6,9a-trimethyl-3-oxo-1,5,5a,7,8,9-hexahydrobenzo[e][2]benzofuran-5-yl) hexanoate [IIN-based on: CCMSLIB00000845795]	0.143195	7.06289	0.657753	5.24445	0.750977	0.496476	0.60961	0.0174957	0.840219	0.436136	0.49435	1.37448	0.572307	0.203227	0.634167
7-[2-(furan-3-yl)ethyl]-5-hydroxy-7,8-dimethyl-5,6,6a,8,9,10-hexahydro-1H-benzo[d][2]benzofuran-3-one	0.763644	0.234423	2.11199	1.37029	1.04641	0.251988	0.0119253	0.0586929	0.757393	0.333953	1.10036	1.79223	1.38152	0.269248	1.02743
Pregnenolone	1.04782	1.22006	1.40765	1.54014	1.61379	0.521649	0.433611	0.213892	0.11825	0.0260086	0.493679	0.735753	0.792788	1.21808	1.45275
Carpachromene	0.320452	3.14637	3.03417	1.80649	0.578892	0.0117992	0.0379332	0.010628	0.0848845	0.207852	1.92346	1.59099	0.920397	1.23789	0.947563
Monensin	0.858707	7.90528	9.0741	17.3014	14.8568	0.722114	0.000749	0.00153268	0.00446016	0.00861886	0.218058	1.89239	2.87616	1.91578	1.81812
Simvastatin	1.62091	1.0618	0.916116	1.03947	1.6849	0.0299788	0.651161	0.727144	0.887194	0.00560394	1.4926	0.220343	0.286774	0.0963565	1.46877
O-7460	1.45745	1.04905	0.98437	0.706686	1.02996	0.0220977	0.638556	0.506825	0.00598728	0.819713	1.40379	0.356948	0.623474	1.68366	0.0656554
Ethyl caprate	3.19047	0.574116	0.618752	2.50835	8.00283	0.335635	0.571247	0.978489	0.975181	0.194847	0.767526	0.0668045	0.831991	0.0361414	0.485867
7-ethenyl-1,4a,7-trimethyl-6-oxo-2,3,4,8,8a,9,10,10a-octahydrophenanthrene-1-carboxylic acid	0.325529	1.06087	0.640698	1.15736	0.376754	0.00928254	0.774218	0.492432	0.615432	0.0107837	2.26499	0.557982	0.52064	0.485577	1.88096
Milbemectin A3	0.971605	0.522528	0.352478	0.448373	0.435642	0.335952	0.0438407	0.00302793	0.00738711	0.152484	1.15633	2.98156	1.96341	3.00394	1.24947
Lauryl sulfate	1.01685	0.542684	0.577425	0.655776	0.666823	0.974559	0.113896	0.0639269	0.215936	0.138151	0.0602444	1.3245	1.21411	1.04215	0.920143
1a,1b-Dihomo prostaglandin F2a	1.41527	0.929129	1.20384	1.2254	1.73427	0.19487	0.976558	0.349075	0.287473	0.00935409	0.980049	0.598045	0.375934	0.766098	1.77016
glycolithocholic acid	0.590258	1.21656	1.56897	1.69388	0.999824	0.240334	0.968155	0.149026	0.0642511	0.685392	0.996734	1.00196	0.461735	1.44474	0.232512
Benzyl alcohol	1.51618	0.914294	0.794726	0.826214	1.25269	0.0104009	0.609296	0.0964226	0.219564	0.0379744	1.32723	0.868807	0.178491	0.790397	0.817928
N-Arachidonoyl dopamine	0.93579	0.685879	0.817873	0.778477	0.728491	0.850427	0.00958461	0.0119411	0.0367821	0.0285445	0.0657066	1.28911	1.42861	1.13489	1.01188
7-Oxocholesterol	1.08301	0.64638	0.648336	0.764941	0.82844	0.37276	0.00597534	0.00684923	0.0984829	0.63406	0.613939	1.36774	1.81437	1.04069	0.191985
16,16-Dimethyl prostaglandin A1	1.55225	1.20643	2.15298	2.2694	3.52267	0.0570102	0.566211	0.164977	0.0639238	9.85e-05	1.26071	0.946711	0.353471	1.23207	2.2239
5-[(8aS)-2,5,5,8a-tetramethyl-3-oxo-4a,6,7,8-tetrahydro-4H-naphthalen-1-yl]-3-methylpentanoic acid	1.83	1.7026	1.12214	1.02186	1.87	0.538185	0.210826	0.315652	0.530293	0.1101	0.49073	0.742222	1.53407	0.549797	1.01076
Avocadyne	1.34614	1.22877	1.19579	0.686018	0.923478	0.486872	0.184178	0.255708	0.510513	0.897556	0.699825	0.833656	1.54617	0.656446	0.202049
Chaulmoogric Acid	1.38129	0.534382	0.392716	0.605426	0.836271	0.556112	0.160424	0.0257014	0.204944	0.368602	0.519307	1.80117	1.21181	1.14679	0.501197
Ginsenoside Rg2	0.199039	0.831718	0.748378	0.957365	0.190552	0.475239	0.115744	0.0160964	0.494754	0.297936	0.517412	1.06819	0.538139	0.34168	0.843441
16a-Hydroxydehydroepiandrosterone	1.29725	0.56025	0.426483	0.606851	0.787237	0.517456	0.0801487	0.00922145	0.0876234	0.214026	0.55857	2.00896	1.31265	1.45424	0.701374
Auraptene	1.13383	0.748301	0.713938	4.96373	5.62805	0.422983	0.0658656	0.0296104	0.872261	0.660697	0.398079	1.06644	0.744904	0.125344	0.0341621
(E)-5-(1,2,4a,5-tetramethyl-7-oxo-3,4,8,8a-tetrahydro-2H-naphthalen-1-yl)-3-methylpent-2-enoic acid	0.74621	2.13227	1.16941	7.83942	5.84985	0.336898	0.116778	0.742731	0.0217023	0.12618	0.602419	0.0433345	1.22464	1.46654	0.693116
(1S,4S,5R,9S,10R,13R,14R)-14-hydroxy-5,9-dimethyl-14-{[(3-methylbutanoyl)oxy]methyl}tetracyclo[11.2.1.0	0.94503	1.62866	1.62603	1.51108	1.42802	0.673599	0.0456807	0.0339255	0.0531094	0.0174073	0.322183	1.37778	1.85869	1.41523	1.52131
7a-Hydroxytestosterone	2.97434	2.18806	2.64871	2.20986	6.5729	0.0381049	0.327067	0.11995	0.388353	0.000458	2.47254	1.78477	1.30116	1.25602	2.99848
Isophorone	1.11946	0.816169	0.759456	0.782451	0.875923	0.366714	0.244393	0.0338177	0.0611858	0.376453	0.558891	1.16631	0.711355	1.1558	0.376781
EICOSAPENTAENOATE	4.55947	0.470229	0.407116	0.413633	1.88595	0.314861	0.400593	0.619037	0.709925	0.0467306	0.945337	0.377716	0.751224	0.333091	1.24341
15-Deoxy-d12,14 -Prostaglandin J2	0.886476	1.25475	1.26971	1.35342	1.19977	0.693764	0.0894265	0.109181	0.0415194	0.0832868	0.264549	0.796437	0.909125	1.37151	0.904815
D-d-Tocopherol	0.497867	1.26421	1.59222	0.919373	0.457726	0.736937	0.396164	0.397644	0.375451	0.236657	0.185168	0.562287	0.321676	0.751334	0.78529
D-a-Tocopherol	0.662103	0.760613	0.725277	0.818866	0.542174	0.251996	0.164982	0.0755122	0.281447	0.032873	0.640778	0.92398	0.984496	0.587187	1.18679
16(R)-HETE	0.91028	0.830797	0.662154	0.762496	0.694085	0.622808	0.0993358	0.00737765	0.03087	0.422154	0.29955	1.42246	0.84919	1.03004	0.598991
9-stearolic acid	0.869652	0.86049	0.614206	0.771446	0.670889	0.80943	0.222082	0.00269788	0.0719652	0.0537058	0.086763	1.59422	0.466257	1.01473	0.999699
2,4,12-Octadecatrienoic acid isobutylamide	0.469017	0.575978	0.531878	0.69325	0.325146	0.0760081	0.509651	0.486646	0.698319	0.00976537	1.71969	0.630284	0.97564	0.452258	2.04186
Flucytosine	0.648752	1.18746	1.02788	0.832897	0.540343	0.15144	0.399173	0.950407	0.763426	0.0351227	1.3822	0.0609542	1.02842	0.357864	1.60359
Lamotrigine	0.505316	1.33458	1.4466	1.00149	0.506071	0.0956718	0.437076	0.788057	0.813589	0.0195007	1.82254	0.0867384	1.16211	0.288105	1.99203
Diclofensine	1.10963	0.741945	0.655388	2.16056	2.39742	0.613015	0.315144	0.893398	0.15062	0.31705	0.384179	0.0174863	0.747471	1.37294	0.508508
Bathocuproine disulfonate	1.3494	0.889024	0.980121	1.94828	2.62901	0.0463815	0.321814	0.451268	0.803719	0.0949046	1.16611	0.31373	0.751734	0.0313731	0.751808
Doxyl	0.911539	0.762959	0.428986	0.71928	0.655652	0.515683	0.869086	0.115753	0.216265	0.57774	0.591776	1.44688	0.104554	1.41408	0.352641
Val-Cit	0.508903	1.22325	1.41473	1.05879	0.53882	0.0290856	0.363026	0.260363	0.71951	0.0230685	1.55291	0.655445	1.05057	0.283316	1.32961
2,2'-Dithiobisbenzothiazole	0.746574	1.08899	1.25886	0.846152	0.631715	0.132116	0.497074	0.684133	0.868387	0.0265217	1.20433	0.199072	0.798312	0.156212	1.32273
p,p'-Methoxychlor olefin; 1,1-Dichloro-2,2-bis(p-methoxyphenyl)ethylene; 1,1-Bis(p-methoxyphenyl)-2,2-dichloroethylene;	0.199033	0.768965	0.748103	1.19643	0.238129	0.0488095	0.29465	0.520715	0.373138	0.120551	1.72728	0.372968	0.549705	0.809998	1.22778
Cadaverine	1.25806	1.54238	1.37426	1.00658	1.26634	0.976291	0.0996431	0.27362	0.387555	0.246331	0.0425008	0.839086	2.04474	0.792499	0.76141
N5-Hydroxy-L-ornithine; delta-N-Hydroxyornithine;	0.545727	1.97613	1.98616	2.48372	1.35543	0.0257553	0.0846729	0.175408	0.0515418	0.791226	1.51114	0.686052	1.48409	1.48096	0.182417
(2S)-2-[(2-Carboxy-2-oxoethyl)amino]pentanedioic acid	2.2579	0.509039	0.751003	0.924659	2.08779	0.0273269	0.0311003	0.087153	0.165715	0.259228	1.68663	1.29268	1.5674	1.08391	0.417307
Cyclic 2,3-bisphospho-D-glycerate; Cyclic 2,3-diphospho-D-glycerate; Cyclic glycerate-2,3P2; cDPG;	1.80381	0.424039	2.03423	1.84367	3.32562	0.187789	0.528743	0.581785	0.969313	0.0938353	1.47813	0.698438	0.180896	0.12151	1.20596
8-Dehydro-3-deoxy-D-manno-octulosonate; 3,8-Dideoxy-8-oxo-D-manno-octulosonate;	1.1559	1.44208	0.641507	1.32269	1.5289	0.774373	0.441781	0.351333	0.336725	0.125328	0.344101	0.559413	0.645666	0.931273	0.935401
2-Iodophenol methyl ether;	0.137874	1.07931	2.28842	2.09742	0.28918	0.00513603	0.610138	0.368083	0.562466	0.0137544	2.3279	0.468001	0.631815	0.358016	1.93989
Gentamicin A2;	0.606051	1.18798	1.55343	1.07465	0.651295	0.039262	0.194996	0.139628	0.426765	0.0670085	1.42339	0.859952	1.07443	0.515662	0.913398
N-(3-Methyl-2-pyridyl)-3-(4-chlorophenyl)succinimide	0.254323	1.91728	2.98851	1.61409	0.4105	0.000252	0.177182	0.191061	0.494817	0.000456	3.01748	0.846252	1.48676	0.417359	2.50227
Garcinia acid	1.23144	0.28718	0.315341	0.307474	0.378635	0.444973	0.0900206	0.154292	0.149581	0.00582577	0.67631	1.09663	1.15125	1.35201	1.85022
(2R,5R)-Hept-6-yne-2,5-diamine	0.364052	1.08319	1.42795	1.16394	0.423735	0.0377703	0.639584	0.721674	0.416973	0.0855452	1.54584	0.110941	0.24187	0.637381	1.26989
Avagacestat	0.407275	1.27779	2.12289	1.04427	0.425304	0.000646	0.279383	0.102054	0.759861	0.000325	2.13745	0.844555	1.02161	0.187226	2.0457
Menadione bisulfite	0.438172	0.977406	1.11153	0.925976	0.405737	0.015512	0.85501	0.667579	0.634926	0.00261503	1.5901	0.234362	0.436093	0.297516	1.68021
2,4,5-Trichloro-N-(5-methyl-1,2-oxazol-3-yl)benzenesulfonamide	3.52969	1.42777	0.427487	0.343053	1.21087	0.597499	0.659614	0.559187	0.187842	0.179394	0.525924	0.581645	0.973743	1.48928	0.898838
1-chloro-4-(5-(penta-1,3-diyn-1-yl)thiophen-2-yl)but-3-yn-2-ol	2.45875	0.516438	0.776395	0.838727	2.06222	0.0738188	0.175833	0.934856	0.584243	0.0652652	1.28571	0.0800771	1.22147	0.590562	0.779306
2,5-Diisothiocyanatobenzenesulfonate	3.44725	1.3719	0.500447	0.360856	1.24396	0.456063	0.790668	0.489934	0.181216	0.409145	0.824162	0.790815	0.852356	1.62379	0.643288
3'-demethyletoposide	0.697135	1.05039	1.4653	0.950698	0.662764	0.0682645	0.558463	0.270232	0.889221	0.0192731	1.10023	0.539604	0.709553	0.0714215	1.18434
3-Oxalomalic acid	1.67566	0.359141	1.15811	0.46699	0.782515	0.818182	0.208584	0.756094	0.527237	0.645108	0.231935	0.275658	1.00527	0.504791	0.231669
2,3,4-Trihydroxybenzophenone	0.366922	0.910954	1.61779	0.982064	0.360341	0.0204759	0.1256	0.67029	0.503768	0.00312833	1.81179	0.3146	0.628934	0.54545	2.21383
Pentenyltetrazol	0.818287	1.36186	2.14449	1.3207	1.08071	0.273523	0.703433	0.0132421	0.254819	0.993344	0.654281	1.57379	0.301097	0.802202	0.176725
8-Oxoguanosine	1.42587	1.23071	0.532899	0.574369	0.818977	0.634993	0.85305	0.150248	0.240697	0.386238	0.269368	1.01809	0.546161	0.836116	0.448869
Dopaxanthin;	0.670941	1.08131	2.74286	1.05123	0.705312	0.0170617	0.548888	0.0741359	0.803176	0.0153066	1.23284	0.903346	0.698041	0.175874	1.12335
4-Hydroxycinnamyl alcohol 4-D-glucoside; p-Coumaryl alcohol 4-O-glucoside;	0.513373	1.17153	1.52903	1.96311	1.00781	0.017279	0.378893	0.318735	0.395567	0.143925	1.34182	0.418351	0.633544	0.566036	0.863092
9,10-Dihydroergocornine methanesulfonate;	1.94681	0.975293	0.640255	0.408002	0.794302	0.625543	0.960869	0.660372	0.132291	0.146728	0.400757	0.453868	0.306332	1.54088	0.897864
Thiodi-glycolic acid	1.44496	1.3761	0.677637	0.69437	1.00334	0.203396	0.859953	0.0692006	0.0352952	0.289287	0.820995	1.16918	0.0625284	1.4329	0.58725
N-[(5-{2-[(6R)-2-Amino-4-oxo-3,4,5,6,7,8-hexahydropyrido[2,3-D]pyrimidin-6-YL]ethyl}-2-thienyl)carbonyl]-L-glutamic acid	1.09185	0.517063	0.576893	0.636529	0.694992	0.417645	0.239477	0.455665	0.542991	0.0538784	0.686152	0.518078	0.921464	0.466115	1.14573
2-methylene-4-oxo-pentanedioic acid	1.6339	0.789855	1.08818	0.980354	1.6018	0.125425	0.987779	0.498208	0.590604	0.00662742	1.3439	0.545057	0.00619543	0.518928	1.7347
(S)-Lipoic acid	0.729936	0.790226	1.42555	1.10769	0.80854	0.174341	0.263053	0.565149	0.674802	0.228561	0.965368	0.329267	0.748605	0.31414	0.730586
Carbonyloxycamptothecin	0.452429	1.30183	4.06169	1.21712	0.550659	0.000408	0.29208	0.0799044	0.393529	0.00224886	1.8548	0.893052	0.776134	0.431397	1.54549
D-threo-Isocitric acid	1.83919	0.597351	1.47152	0.907626	1.6693	0.00988441	0.0248027	0.898458	0.546276	0.0167101	1.98304	0.0724469	1.79538	0.480837	1.71417
Thiosulfate	0.0907398	2.70406	4.15244	5.596	0.50778	0.002787	0.0028301	0.00111237	0.00639607	0.280617	2.42888	1.85974	1.56122	2.08307	0.912996
2-(5-Chloro-2-fluorophenyl)-N-(pyridin-4-yl)pteridin-4-amine	0.0759682	3.04755	1.11643	7.49722	0.56955	0.000822	0.669815	0.42464	0.441017	0.00655358	2.78763	0.437698	0.368076	0.642639	2.33309
Liothyronine	0.82203	1.4622	0.737007	0.741484	0.609522	0.145162	0.31828	0.577119	0.595128	0.00972682	0.922428	0.286974	0.68135	0.314396	1.32343
Stipitatonate;	1.21739	0.801124	1.89337	1.14333	1.39188	0.582532	0.217455	0.252248	0.511875	0.142607	0.431569	0.895213	1.24021	0.469252	0.93596
Indeno[1,2,3-cd]pyrene	0.81004	0.777793	0.884252	0.887365	0.718801	0.186803	0.150742	0.682417	0.929718	0.0433943	0.737923	0.255509	1.29674	0.0597494	0.835848
1-Naphthyl sulfate	0.386814	1.28234	2.23172	1.49411	0.577942	0.0104991	0.873137	0.131969	0.141623	0.0976342	2.13283	1.14106	0.308263	1.18924	1.19367
(E)-4-(6-methyl-1,2-dithiin-3-yl)but-1-en-3-yn-1-yl acetate	0.267521	0.797126	0.452256	3.89357	1.04161	0.192927	0.636595	0.145087	0.968667	0.170746	1.21785	0.983606	0.711874	0.0533188	1.05149
Radon-222;	0.398439	1.26373	2.12211	1.4746	0.587538	0.0123625	0.986801	0.103605	0.141699	0.0953113	2.15081	1.25659	0.366965	1.25415	1.18761
Diphenylphosphine	0.386655	1.28226	2.2323	1.49456	0.577879	0.0105157	0.865066	0.13494	0.142565	0.0968887	2.13746	1.13743	0.334068	1.19083	1.19441
2-[3-ethenyl-5-methoxycarbonyl-2-[(2S,3R,4S,5S,6R)-3,4,5-trihydroxy-6-(hydroxymethyl)oxan-2-yl]oxy-3,4-dihydro-2H-pyran-4-yl]acetic acid	0.720588	1.50925	0.995817	1.01272	0.729757	0.0156709	0.311893	0.944116	0.932043	0.0115271	1.04898	0.056787	0.247564	0.0972083	1.00944
Thuwalallene D	0.890832	0.722191	1.29697	1.13393	1.01014	0.802965	0.137857	0.662156	0.64699	0.852011	0.346528	0.241229	1.25815	0.382404	0.029935
N-Heptafluorobutyrylproline	0.597781	1.37072	1.10299	1.31025	0.783245	0.0187883	0.808331	0.722832	0.344993	0.0948449	1.4091	0.162893	0.490214	0.556705	0.929939
Triclabendazole sulfone	0.317975	1.51722	2.31463	1.54484	0.491221	0.0379093	0.754164	0.154614	0.12835	0.288253	2.21845	1.34479	0.182585	1.58668	1.02593
2,4,6-Trinitrotoluene	6.3666	0.760626	1.01143	0.627626	3.99584	0.000244	0.444819	0.67917	0.234239	0.000328	3.27581	0.438218	0.547691	1.30204	2.34146
1-(2-Hydroxy-5-(trifluoromethyl)phenyl)-5-(trifluoromethyl)-1H-benzo[d]imidazol-2(3H)-one	0.682589	5.411	1.06449	1.05941	0.72314	0.0538475	0.648508	0.779695	0.864317	0.0465181	1.12096	0.101991	0.029568	0.111698	1.09582
Nicousamide Pyrotinib Maleate	2.1529	0.397664	0.388641	0.317743	0.68407	0.74098	0.786006	0.39809	0.39387	0.0419152	0.424371	0.591031	0.0304302	0.654903	1.05755
(2S)-3-Sulfolactaldehyde;	1.05425	1.22251	1.35189	1.49351	1.57454	0.224548	0.428415	0.440363	0.26289	0.0240417	1.03549	0.527665	0.836854	1.08661	1.91299
S-Succinyldihydrolipoamide;	0.588942	0.723657	1.22647	1.02794	0.605394	0.0314275	0.543641	0.345411	0.372822	0.0591717	1.51154	0.659563	0.588921	0.626582	1.1059
2-Dehydro-3,6-dideoxy-6-sulfo-D-gluconate; 2-Keto-3,6-dideoxy-6-sulfogluconate;	3.31535	0.35132	0.361895	0.353989	1.1736	0.0124312	0.0289318	0.0290766	0.0204498	0.570214	2.19865	1.66469	1.64052	2.37268	0.451792
Sulfite	1.21517	1.08494	1.18082	1.28014	1.55558	0.0324669	0.836346	0.547149	0.30964	0.00200797	1.38675	0.303657	0.294578	0.664209	1.9049
Parylene C	0.726681	1.16545	1.68036	1.47873	1.07457	0.0421333	0.123044	0.00205256	0.0093809	0.535745	1.41721	2.10655	1.41119	2.0609	0.388173
Cyanophos	3.16419	0.338657	0.328151	0.342235	1.0829	0.0467003	0.0311503	0.0288219	0.0187432	0.563752	1.71182	1.74693	1.70192	2.42241	0.274457
Butoconazole	0.68144	1.14006	2.2465	1.12088	0.763814	0.0526688	0.430838	0.0104495	0.511566	0.11092	1.12505	1.19358	0.112054	0.329709	0.925195
PI-Cer(t20:0/18:0)	1.78326	0.750491	0.797576	0.949366	1.69296	0.319175	0.668881	0.776801	0.643603	0.0409956	0.77894	0.180293	0.470469	0.497785	1.12002
Blue pigment; Nicotine blue; (E)-2,2',5,5'-Tetrahydroxy-6H,6'H-[3,3'-bipyridinylidene]-6,6'-dione;	0.151349	1.04247	1.05034	1.44301	0.218399	6.04e-05	0.972229	0.564543	0.348371	0.000129	3.25525	0.343479	0.186537	0.800444	2.72481
5-Amino-4-chloro-2-(2,3-dihydroxyphenyl)-3(2H)-pyridazinone; Chloridazon catechol; 5-Amino-4-chloro-2-(2',3'-dihydroxyphenyl)-3(2H)-pyridazinone;	1.25333	1.83102	0.622142	0.941188	1.17962	0.373705	0.186982	0.603129	0.376939	0.990726	0.791662	0.334056	1.14166	0.708114	0.140061
5-Amino-6-(5'-phosphoribosylamino)uracil; 5-Amino-6-(ribosylamino)-2,4-(1H,3H)-pyrimidinedione 5'-phosphate; 5-Amino-6-(5-phosphoribosylamino)uracil;	0.48722	1.04124	0.958317	1.36768	0.666363	0.012736	0.717392	0.461015	0.171337	0.0868666	1.97709	0.471294	0.554584	1.14955	1.1939
Bromacil;	1.01884	0.590731	0.981598	0.699411	0.71259	0.374888	0.240394	0.902322	0.514035	0.0289181	0.612725	0.0877115	0.768085	0.455201	1.15144
meta-O-Dealkylated flecainide lactam	0.432624	0.967836	1.47533	1.56564	0.677331	0.0140289	0.734359	0.618404	0.110359	0.173629	1.96139	0.304759	0.574455	1.30479	0.968427
(1R,4R,5S,6R)-4-Amino-2-oxabicyclo[3.1.0]hexane-4,6-dicarboxylic acid	0.564112	1.51746	1.72009	1.79523	1.01271	0.106005	0.146659	0.0531777	0.0410635	0.703204	1.36031	1.51621	1.49051	1.70122	0.249877
Elmustine	0.357108	1.28687	0.947448	1.20791	0.431354	0.0196137	0.906114	0.662372	0.458753	0.0461635	1.53394	0.205067	0.239553	0.31243	1.38873
Benzo[b]naphtho[2,1-d]thiophene; 1,2-Benzo-9-thiafluorene;	0.121411	1.36139	0.791221	1.09486	0.132928	0.0222456	0.889828	0.366801	0.799203	0.00784069	2.07661	0.737922	0.216343	0.108962	2.18381
3-O-(3,6-Anhydro-alpha-D-galactopyranosyl)-D-galactose 4-O-sulfate;	4.76919	0.695695	1.15276	0.554619	2.64508	0.00525678	0.430642	0.499335	0.159463	0.0181862	2.3832	0.627023	0.706942	1.53132	1.13088
Clotiazepam	0.363157	1.04567	1.35391	1.32346	0.480624	0.00326523	0.713473	0.112757	0.0768982	0.0405583	1.86725	0.793209	0.440674	0.989597	1.24101
Acetylagmatine;	2.39187	1.09233	1.19445	1.123	2.68606	0.0626121	0.955886	0.877323	0.662518	0.00312999	1.55924	0.115067	0.0852167	0.368835	1.8891
Methyl syringate	0.12451	1.22554	1.11042	1.44272	0.179633	3.83e-05	0.773125	0.735093	0.34928	0.000149	3.1373	0.152217	0.162432	0.69768	2.72719
1-(4-Aminosulphonylphenyl)-5-(2,4-difluorophenyl)-4,5-dihydro-3-trifluoromethyl-1H-pyrazole	0.231838	0.787072	0.92512	0.889659	0.206257	0.0807692	0.243293	0.616754	0.469813	0.0225157	1.27048	0.253175	0.611937	0.370841	1.72233
HMBOA-Glc	0.376626	1.06616	1.4491	2.12795	0.80144	0.000564	0.586555	0.287378	0.0210219	0.110355	2.15652	0.430684	0.725756	1.25087	0.983009
Pyridine-3,5-dicarboxylic acid	0.775887	1.19144	1.41368	1.44827	1.1237	0.144476	0.330986	0.0401017	0.0352563	0.519805	0.817876	1.0644	0.761751	1.3761	0.271208
Isosorbide 2-nitrate	0.540132	1.2572	1.00942	1.18609	0.640646	0.00494249	0.570734	0.823553	0.575851	0.00630731	1.66646	0.140778	0.536982	0.342797	1.28629
3-Deoxy-lyxo-heptulosaric acid; 3-Deoxy-D-lyxo-hept-2-ulopyranosaric acid;	0.869038	0.656024	0.998361	1.0449	0.908056	0.379723	0.49779	0.945837	0.678154	0.10946	0.721938	0.0979623	0.234222	0.430636	0.998122
4-Amino-1-[(2R,3S,4S,5R)-3,4-dihydroxy-5-(hydroxymethyl)oxolan-2-yl]oxypyrimidin-2-one	0.595629	1.37882	1.73387	2.74358	1.63415	0.0109077	0.0898197	0.205676	0.0198525	0.986569	1.7255	0.701571	0.883901	1.47267	0.169488
Glucose pyruvate lactate	0.219238	1.16862	1.29695	1.68944	0.37039	0.0340336	0.928042	0.332009	0.629765	0.0520435	1.76257	0.640356	0.235738	0.4016	1.40381
LMPK12090048	0.666284	0.935321	2.67035	1.07694	0.717547	0.0361581	0.674362	0.306771	0.821733	0.0383763	1.18548	0.408811	0.174462	0.131789	1.11878
1-[(2R,3S,5R)-3,4-Dihydroxy-5-(hydroxymethyl)oxolan-2-yl]pyrimidine-2,4-dione	0.559076	0.967207	1.42886	1.19016	0.665389	0.0113503	0.86661	0.305234	0.37983	0.0316633	1.70785	0.645582	0.258954	0.646032	1.2257
Citraconic anhydride	0.55925	0.843799	0.854646	1.26592	0.707963	0.0101025	0.352633	0.366933	0.579884	0.0089359	1.74958	0.609873	0.662523	0.388372	1.41395
beta-Alanyl-L-arginine;	0.465484	1.75645	2.39214	1.76124	0.819829	0.000444	0.107527	0.00562042	0.0224841	0.0651122	2.37707	1.5675	1.63481	1.60899	1.0602
tri-glyceride	0.606308	1.47475	1.5002	1.33146	0.807278	0.0179423	0.108008	0.021034	0.091871	0.230926	1.78515	1.68334	1.54766	1.40951	0.667439
N-(4-Aminobutyl)-5-chloronaphthalene-2-sulfonamide	0.491895	0.910945	1.40224	2.54327	1.25102	0.0454504	0.718099	0.0648459	0.0402674	0.902834	1.63618	1.25511	0.352576	1.65345	0.251363
6-Deoxy-6-sulfo-D-fructose 1-phosphate;	4.78931	0.60412	0.822075	0.654887	3.13646	0.036075	0.350747	0.904558	0.447873	0.0245098	1.8242	0.264949	0.805271	0.791383	1.17217
Mercaptosuccinic acid	2.49543	0.912331	1.22107	0.667793	1.66643	0.000522	0.451793	0.734106	0.040668	0.0289793	2.44104	0.28755	0.253483	1.55394	1.28321
Galactaric acid	0.510684	0.855114	0.648596	0.723485	0.369472	0.0888623	0.0986838	0.158034	0.392388	0.00454565	1.3655	1.01457	1.41704	0.691816	1.94282
(S)-ACPA; (S)-2-Amino-3-(3-carboxy-5-methyl-4-isoxazolyl)porionic acid;	0.472295	1.32072	1.31144	0.905811	0.42781	0.0123936	0.237112	0.17954	0.938189	0.00284283	1.77294	0.753535	0.803564	0.120159	1.8167
4-Deoxy-beta-D-gluc-4-enuronosyl-(1,3)-N-acetyl-D-galactosamine 4-sulfate;	0.312386	0.534981	0.376543	0.608185	0.189989	0.293541	0.457952	0.236112	0.774263	0.116519	1.2038	1.0518	0.880482	0.265455	1.32323
Cambinol	3.16671	0.345103	0.365966	0.404605	1.28127	0.0434299	0.0732183	0.0796401	0.242269	0.131272	1.72543	1.37018	1.68124	1.13496	0.954434
SPARSOMYCIN	3.73956	0.744682	1.03574	0.696826	2.60582	0.0225305	0.921984	0.380071	0.743118	0.00564771	1.99666	0.810097	0.184424	0.478559	1.89137
Pyrophosphate	22.3633	0.695733	1.10705	1.55991	34.8847	0.000424	0.357807	0.819141	0.862986	3.82e-07	4.1408	0.10568	1.24364	0.0576633	3.6929
Diethylcarbamazine	0.986682	1.67837	1.49464	0.852653	0.841297	0.567453	0.153073	0.418498	0.730862	0.713473	0.373459	0.558526	1.70729	0.334865	0.246271
Phosphate	7.71332	0.813051	0.977718	1.14477	8.83	1.23e-05	0.489363	0.72554	0.775266	2.73e-06	4.2591	0.161882	0.768548	0.155649	3.99562
Glutamyl pyruvate	0.313924	1.68392	2.05253	2.31375	0.726344	0.000272	0.0314763	0.00605037	0.00216069	0.154561	2.24653	1.3847	1.19057	1.67448	0.692834
Thiazafluron;	1.63417	0.850637	1.48424	0.687393	1.12332	0.0136208	0.20311	0.645561	0.0240234	0.677457	1.60329	0.300315	0.40884	1.4688	0.274939
2-[(6-Aminopurin-9-yl)methoxy]ethyl dihydrogen phosphate	1.01475	1.6821	1.57437	1.74418	1.76991	0.792728	0.0841295	0.21253	0.0423775	0.0167867	0.180757	0.781278	0.676722	1.26953	1.21407
Glucose lactate lactate	0.851879	0.892297	1.01004	0.721907	0.614977	0.231124	0.435062	0.545186	0.11914	0.000884	0.731676	0.388124	0.534438	1.07805	1.65517
(2S)-1,2-Dimethyl-3,4-dioxoazetidine-2-carboxylic acid	0.343209	0.855805	0.694811	0.877689	0.30123	0.0216245	0.206546	0.0126911	0.0780233	0.000497	1.51277	1.24178	0.551649	1.01535	2.12489
Glycerol glutamate	0.67776	1.21476	1.31013	1.24845	0.84615	0.020285	0.323959	0.0511704	0.0923108	0.25009	1.1801	0.933057	0.814967	0.947492	0.3526
Calcium levulinate anhydrous;	1.14432	0.9924	1.55848	0.800907	0.916496	0.688889	0.997924	0.267079	0.314457	0.500015	0.350887	0.682058	0.20396	0.697172	0.399292
L-Ascorbic acid 2-glucoside	0.414901	1.12375	1.29168	1.4317	0.594015	0.000356	0.437759	0.195993	0.0965704	0.00494637	2.36975	0.821204	0.582167	1.14478	1.52999
Glycyl-D-proline	1.21839	1.69681	0.809373	0.831207	1.01273	0.45809	0.163534	0.453291	0.612731	0.686223	0.52017	0.454891	1.38937	0.351668	0.323858
DL-Homocysteic acid	0.40027	1.43125	1.81392	1.2268	0.491051	0.0393768	0.237004	0.557466	0.755987	0.0547934	1.36533	0.382869	0.845883	0.0934601	1.15988
L-Alanyl-L-glutamate;	1.21839	1.69681	0.809373	0.831207	1.01273	0.45809	0.163534	0.453291	0.612731	0.686223	0.52017	0.454891	1.38937	0.351668	0.323858
1D-1-Guanidino-1-deoxy-3-dehydro-scyllo-inositol; Amidino-3-keto-scyllo-inosamine;	0.353771	2.32572	2.49408	2.66496	0.942786	0.076719	0.0196163	0.0265401	0.00934712	0.847112	1.41398	1.47407	1.42717	1.82145	0.270471
Hpmpa	1.37662	0.95431	1.02647	1.11074	1.52908	0.101655	0.63795	0.748764	0.383541	0.00757836	1.11588	0.138858	0.0716574	0.622522	1.59076
2-(alpha-D-Glucosyl)-sn-glycerol 3-phosphate;	0.510569	1.29795	1.36168	1.77993	0.908779	0.0379465	0.646317	0.850191	0.599515	0.0892286	1.56813	0.150268	0.248744	0.526022	1.01788
Maltose	0.598072	1.06466	1.38414	2.66736	1.59527	0.00933379	0.626399	0.0556971	0.00517456	0.626006	1.54417	0.893409	0.460299	1.58502	0.0991772
3-thiodimethylarsenopropanoic acid	10.9467	0.694309	0.818502	1.15719	12.6674	0.00157942	0.371475	0.928983	0.948239	5.59e-06	3.55786	0.0197128	1.195	0.0649093	3.34223
Glucose pyruvate	0.793263	0.955242	1.27123	1.05597	0.837665	0.170358	0.906129	0.097885	0.50653	0.306132	0.856518	0.915988	0.0441374	0.39403	0.615921
5'-Phosphoribosyl-N-formylglycinamide; N-Formyl-GAR; N-Formylglycinamide ribonucleotide; N2-Formyl-N1-(5-phospho-D-ribosyl)glycinamide;	0.89227	1.42011	1.09882	0.74069	0.660895	0.510168	0.678435	0.848165	0.317632	0.0437658	0.425546	0.0720479	0.0825484	0.685392	1.16163
Tebupirimfos	1.48126	0.193262	0.199507	0.204918	0.303537	0.102703	0.2849	0.425772	0.33057	0.000557	1.53993	0.640024	0.80398	0.947674	2.34117
4-thiodimethylarsenobutanoic acid	4.33737	0.965043	0.941071	1.2198	5.29072	0.00726107	0.390639	0.772551	0.86039	0.00105934	2.42598	0.20108	0.829094	0.0763195	2.02747
Florfenicol amine	0.580764	1.25546	1.3792	1.38878	0.806554	0.00389567	0.14049	0.0419893	0.0204465	0.226729	1.59298	0.976569	0.61441	1.28178	0.582941
Tromethamine; 2-Amino-2-(hydroxymethyl)-1,3-propanediol; Trometamol;	1.4141	1.34044	2.06726	1.33743	1.89127	0.205121	0.0730408	0.103017	0.48277	0.0279652	0.931089	0.913974	0.873711	0.454809	1.25804
2-Chloroquinoxaline	4.5608	1.11943	1.16466	0.686761	3.13218	8.15e-05	0.935842	0.808536	0.12646	0.00103662	3.15019	0.272549	0.215628	1.42421	2.04717
C20911; Tabtoxin biosynthesis intermediate 1;	0.792045	0.797464	0.852576	0.96281	0.762589	0.11616	0.237564	0.307865	0.94662	0.0438292	0.821026	0.535129	0.688528	0.141854	0.870713
Damnacanthal	5.03639	0.761062	0.975178	0.554652	2.79345	0.0418456	0.792279	0.607875	0.753872	0.00611351	2.14061	0.426087	0.4519	0.248956	1.63802
Metaphosphoric acid	6.09173	0.831055	0.967634	1.12155	6.83216	2.67e-05	0.44545	0.635476	0.683364	2.83e-05	4.22157	0.253779	0.805179	0.257522	3.95963
3-(5-Oxoisoxazolin-2-yl)-L-alanine; beta-(Isoxazolin-5-on-2-yl)-L-alanine;	1.30134	0.264639	0.137129	0.353429	0.459932	0.0554402	0.548424	0.247881	0.670172	0.00223811	1.87406	1.00865	0.47338	0.445256	2.0267
2-Hydroxy-6-oxonona-2,4-diene-1,9-dioate; (2Z,4E)-2-Hydroxy-6-oxonona-2,4-diene-1,9-dioate;	0.707531	1.09536	1.3264	1.25156	0.885519	0.283976	0.400138	0.0440122	0.164487	0.962404	0.67783	1.21199	0.946488	0.923711	0.0413543
Guanidine, (4-chloro-3-methoxy-1-oxo-1H-2-benzopyran-7-yl)-	0.46363	1.51591	1.58784	1.6208	0.751453	0.000239	0.022509	0.00367069	0.0137574	0.0658978	2.12304	1.36628	1.10601	1.34518	0.979867
N-Succinyl-2-amino-6-oxopimelate;	1.05872	0.621871	0.749268	1.00506	1.06408	0.70116	0.110633	0.533986	0.605423	0.900387	0.240056	0.316036	0.509305	0.279033	0.156586
L-Chlorozotocin	0.336767	3.80895	5.62875	2.93393	0.98805	0.000833	7.02e-05	1.41e-05	8.53e-05	0.900067	2.11011	2.40869	1.955	2.14663	0.181495
Glucosamine, N-carbamoyl-(6CI)	0.641127	1.06953	1.26255	1.06522	0.682943	0.00688128	0.441138	0.132796	0.413062	0.008632	1.45165	0.706055	0.629527	0.452632	1.16287
4-Nitrophenyl beta-D-xyloside	0.656527	1.20782	1.36132	1.54761	1.01605	0.130252	0.411107	0.0298876	0.121032	0.933721	0.979281	1.26668	0.787561	0.927632	0.107121
2'-Deamino-2'-hydroxy-6'-dehydroparomamine;	0.855294	0.720003	0.682088	1.07112	0.91612	0.109931	0.819532	0.875352	0.434795	0.221203	1.38706	0.263592	0.402924	0.716708	0.611254
(2S,3S,4S,5R)-6-(4-Acetamidophenoxy)-3,4,5-trihydroxyoxane-2-carboxylic acid	0.10474	3.06664	3.43915	3.01021	0.31529	9.86e-05	0.00274844	0.0069641	0.000466	0.0455647	3.14155	1.40307	2.19611	2.11665	1.51646
(Imidazolylbiphenylyl)sulfonylurea	0.371862	1.46961	2.51387	3.22519	1.19933	0.0130748	0.665057	0.270041	0.306502	0.132269	2.20721	0.766539	0.302436	0.988754	1.46729
2-[(3S,5R)-5-[6-(2,4-Dichlorophenyl)hexyl]-3-hydroxy-2-oxooxolan-3-yl]acetic acid	0.373153	1.46686	2.5047	3.21272	1.19883	0.0131696	0.657534	0.266768	0.301315	0.135698	2.19605	0.768603	0.290923	0.995164	1.45091
6-Deoxy-6-sulfo-D-gluconate; 6-Deoxy-6-sulfogluconate;	2.3276	0.615688	0.688458	0.529831	1.23323	0.016338	0.123605	0.129961	0.0531737	0.355102	1.98046	0.98111	1.17966	1.7532	0.665031
L-Albizziine; Albizziin; L-2-Amino-3-ureidopropionic acid;	0.790637	1.258	1.13887	1.57393	1.24441	0.546772	0.686915	0.640483	0.0158323	0.161343	0.418838	0.28511	0.126775	1.50229	0.682493
[(2R,3R,4R)-3,4,5-Trihydroxy-1-oxopentan-2-yl] (2R)-2-amino-3-sulfanylpropanoate	0.519905	1.69797	3.20725	1.35457	0.704248	0.00464023	0.215577	0.0584892	0.324543	0.035977	1.74406	1.02421	0.980435	0.649001	1.17687
Hymexazol N-glucoside; HNG;	0.686358	1.10478	1.27123	1.28479	0.881823	0.0429654	0.490097	0.0524889	0.0794986	0.520093	1.07295	0.89286	0.345897	0.959469	0.289897
Epinephrine sulfoconjugate	0.618835	1.48333	1.30449	1.26683	0.78396	0.070626	0.00903613	0.14892	0.224567	0.323711	1.07734	0.632439	1.10051	0.595968	0.457082
Leflunomide	3.24347	0.964824	1.25184	0.914089	2.96482	0.308123	0.576601	0.176588	0.578669	0.0283588	1.06795	1.2399	0.265299	0.538415	1.39447
Glucose lactate acetate	0.704948	1.10764	1.02994	1.1322	0.798144	0.0586003	0.698494	0.882435	0.761069	0.0481049	1.28069	0.0632857	0.740547	0.242987	1.15472
4H-1,2,4-Triazole, 3-(trans-1-(4-chlorophenyl)-3-fluorocyclobutyl)-4,5-dicyclopropyl-	0.382588	1.47481	2.13904	2.66015	1.01774	0.00160862	0.105682	0.00396406	0.00800521	0.43476	2.16585	1.58233	0.948746	1.71499	0.504142
5-(L-Alanin-3-yl)-2-hydroxy-cis,cis-muconate 6-semialdehyde;	0.562728	1.3056	1.38357	1.54135	0.867363	0.00562489	0.0180678	0.00637952	0.00245822	0.549987	1.44484	1.14832	1.25616	1.44098	0.241331
Glucosamine 6-sulfate	0.633883	0.418645	0.267325	0.718306	0.455322	0.400909	0.078555	0.0164257	0.2969	0.0398485	0.717125	1.86888	1.70013	0.865871	1.25592
Asparagine glutamate	1.05762	0.822966	0.691698	0.879617	0.930301	0.742868	0.0702624	0.0628297	0.674644	0.313087	0.179765	1.21732	2.32114	0.300837	0.481925
5-Hydroxy Dantrolene	0.679663	1.2994	2.29802	1.07354	0.729646	0.026976	0.415486	0.0162712	0.984168	0.0236394	1.14403	1.09003	0.312098	0.00572664	1.167
Triethanolamine; Trolamine;	1.11425	1.88509	2.58582	1.74885	1.94865	0.852953	0.0804214	0.0178714	0.152083	0.0723707	0.148416	1.52839	1.14767	1.08354	0.961526
(R)-2,3-Dihydroxypropane-1-sulfonate;	0.383468	0.497549	0.226394	0.599048	0.229715	0.0874042	0.694848	0.312889	0.204744	0.000262	1.86734	1.06279	0.524007	1.59253	3.00828
cis-(Homo)2-aconitate;	0.746641	1.22225	1.51874	1.24605	0.930354	0.442799	0.165567	0.0225676	0.136323	0.630192	0.407507	1.36252	1.02919	1.04769	0.399824
2-Keto-3-Deoxy-D-Mannooctanoic Acid	1.12699	1.12661	1.10828	0.749109	0.844239	0.713231	0.657741	0.170111	0.532398	0.149757	0.1668	0.693521	0.669033	0.380177	0.562137
Pirimicarb	1.98376	0.721227	1.33563	0.790222	1.56761	0.0452374	0.243618	0.703484	0.440479	0.0702125	1.41553	0.2336	0.95622	0.615902	0.637372
Orciprenaline-3-O-sulfate	0.525045	0.928742	1.1551	0.886036	0.465209	0.0277577	0.484257	0.141732	0.596101	0.020888	1.58519	1.03423	0.809289	0.325546	1.42173
Chlorpromazine	0.392289	1.30273	1.50973	1.49692	0.587226	0.000169	0.0890362	0.0271028	0.00491759	0.0316917	2.21989	0.979821	1.30442	1.39068	1.23944
L-erythro-4-Hydroxyglutamate;	0.303018	1.11207	2.56011	1.79174	0.54293	0.0262617	0.949307	0.0551581	0.102932	0.269432	1.56232	1.2657	0.157223	1.18157	0.706927
Glucose chloride	0.958512	3.66377	2.49822	1.45952	1.39897	0.953855	0.0346747	0.595309	0.383326	0.319686	0.0415724	0.324533	1.0526	0.796043	0.508827
epsilon-(gamma-Glutamyl)lysine	0.705504	0.891412	1.00663	1.00287	0.707529	0.110497	0.476865	0.806056	0.914224	0.0637033	0.926484	0.119513	0.73435	0.0539577	0.969486
(5-Acetamido-3,4,6-trihydroxyoxan-2-yl)methyl dihydrogen phosphate	0.53595	2.28897	3.26486	2.55614	1.36996	0.00933841	0.00419113	0.00122132	0.00321043	0.648802	1.8734	2.19247	2.56574	2.314	0.295009
2-Propanamine, N,N,2-trimethyl-1-((3-phenyl-2-quinolinyl)thio)-	0.464638	1.3185	1.00615	1.29286	0.600711	0.0375146	0.684358	0.772999	0.431442	0.070371	1.75569	0.173529	0.0265915	0.655709	1.12312
N-4-[2(R)-Amino-3-mercaptopropyl]amino-2-naphthylbenzoyl-(L)-leucine, TFA	0.703898	0.92432	2.37375	1.01472	0.714262	0.296109	0.259955	0.348923	0.17652	0.0242718	0.628138	0.572514	0.792684	0.744006	1.25496
4-Nitrophenylacetic acid	0.776906	0.887243	0.740951	0.789702	0.613525	0.598971	0.0473454	0.0206405	0.018489	0.228142	0.470346	1.16315	1.60006	1.6337	0.678462
(2R,5R)-3-(2-Hydroxyethylidene)-7-oxo-4-oxa-1-azabicyclo[3.2.0]heptane-2-carboxylic acid	0.775567	0.890439	0.742874	0.79207	0.614304	0.633176	0.0550482	0.0222456	0.0208569	0.223878	0.431706	1.14958	1.50295	1.59217	0.681676
Dibenzothiophene-5,5-dioxide;	4.48963	0.520284	0.730778	0.613839	2.75591	0.0338386	0.313583	0.989392	0.250896	0.116158	1.89508	0.0410501	0.848282	1.35733	0.71484
Cystine	0.534253	0.923859	2.3725	1.25705	0.671582	0.065271	0.668357	0.439214	0.941176	0.0562998	1.15414	0.387116	0.112826	0.0359921	1.14007
Dibenz[c,h]acridine; 14-Azadibenz[a,j]anthracene; 3,4:5,6-Dibenzacridine;	0.69202	1.06	1.81485	1.02389	0.708555	0.0394756	0.918966	0.303871	0.834227	0.0224624	1.05481	0.386288	0.223098	0.0710352	1.15327
4,5-Dihydroxyphthalate; 4,5-Dihydroxyphthalic acid;	0.750872	1.27437	2.05829	1.48214	1.1129	0.891331	0.412923	0.0205209	0.121666	0.188853	0.100127	1.68152	0.839703	1.42177	1.00238
L-Cystine	0.473547	0.820712	1.95851	1.54319	0.730773	0.0203927	0.262013	0.552461	0.604566	0.0612463	1.4055	0.294624	0.919808	0.311251	1.16507
Pyrogallol-2-O-glucuronide	0.461621	2.71324	4.08106	3.01062	1.38976	0.00392568	0.00118718	0.000163	0.0006	0.555981	2.00819	2.43141	2.67404	2.51408	0.359186
Hildgardtene	2.22645	0.376491	0.408002	0.452471	1.00741	0.131997	0.0117903	0.0304208	0.0587018	0.621676	1.2083	1.41913	2.30246	1.68353	0.168194
Nep-IN-2	0.410108	1.22819	1.80445	1.54755	0.634664	0.00028	0.136272	0.0299955	0.0145262	0.0415511	2.15347	0.950259	1.25444	1.20954	1.1671
Chloridazon;	1.47777	1.22717	1.40967	1.09427	1.61709	0.474709	0.350229	0.175329	0.68219	0.142387	0.636681	0.832981	0.992793	0.387082	0.878169
Succinylaminoimidazole carboxamide	0.544997	1.15476	0.952977	2.15655	1.17531	0.0166626	0.935508	0.302043	0.293729	0.275403	1.18781	0.271337	0.339159	0.43687	0.624098
4-Amino-5-hydroxy-1-[(2R,5R)-4-hydroxy-5-(hydroxymethyl)oxolan-2-yl]pyrimidin-2-one	0.967259	0.71931	0.734388	1.22747	1.18728	0.303674	0.938132	0.847378	0.241378	0.895063	0.963483	0.223597	0.158503	1.05994	0.144121
2,3,5,6-Tetramethylpyrazine phosphate	0.940568	1.09983	1.44041	1.19043	1.11968	0.0134041	0.700437	0.709877	0.266049	0.0830053	2.0761	0.349525	0.0501058	0.848169	1.4435
pyroglutamyl-histidyl-glycine	1.53315	1.00189	1.19275	1.13217	1.73579	0.190767	0.580693	0.169467	0.357927	0.008392	0.999406	1.01768	0.208934	0.643281	1.77789
Glucose pyruvate acetate	0.916961	1.0708	1.84969	1.65805	1.52037	0.230388	0.170257	0.0272001	0.0269108	0.239427	0.942569	1.72495	1.01047	1.99381	0.780286
L-Serine-phosphoethanolamine; Serine phosphoethanolamine;	0.724486	0.952446	0.816739	0.713354	0.516815	0.219872	0.635713	0.690416	0.261158	0.00772836	1.02592	0.284533	0.0724052	0.900055	1.57868
8-Amino-3,8-dideoxy-D-manno-octulosonate; Kdo8N;	1.13125	0.646773	0.649307	0.713479	0.807124	0.58052	0.237451	0.355494	0.687994	0.125651	0.307722	0.510935	0.881887	0.287922	0.576419
Sotalol	0.652797	1.43452	1.48854	1.25895	0.821839	0.119142	0.0384299	0.0343201	0.183132	0.607523	0.981916	1.03567	1.11797	0.756583	0.227611
3-[(2-Aminoethylamino)methyl]-3-[bis(carboxymethyl)amino]pentanedioic acid	0.232449	2.65672	2.02015	2.00201	0.465365	5.86e-05	0.424807	0.133119	0.266444	0.00147028	2.88388	0.861945	0.243695	0.713076	2.10915
(1-(5-Fluoropentyl)-1H-indol-3-yl)(4-methylnaphthalen-1-yl)methanone	0.749516	0.988935	1.17091	1.57182	1.17811	0.333482	0.956593	0.539584	0.115525	0.564134	0.693949	0.333489	0.0470908	1.17051	0.249289
Glutamine hydroxamate	0.589362	0.826329	0.666344	0.929398	0.547752	0.160355	0.598596	0.363073	0.514118	0.0137481	1.23702	0.698107	0.331441	0.720672	1.43941
5-Nitrosalicylate; 2-Hydroxy-5-nitrobenzoate;	1.17282	0.805988	1.36094	3.29771	3.86764	0.568303	0.743918	0.159106	0.285002	0.058009	0.518787	1.12691	0.579196	0.888785	1.25509
beta-Alanyl-L-histidine	1.16093	1.15671	1.33383	1.5518	1.80154	0.136248	0.971708	0.992641	0.417961	0.0317069	1.02464	0.0158215	0.691302	0.687386	1.25907
Acetamide, N-[2-(5-methoxy-1-nitroso-1H-indol-3-yl)ethyl]-	0.607391	0.846398	0.865598	0.888734	0.539808	0.235923	0.0114765	0.0246813	0.0457352	0.0342634	0.55715	0.693336	1.22636	0.715634	1.10407
Triflusal	0.783284	0.692762	0.515028	0.545969	0.427649	0.785324	0.368969	0.113064	0.150456	0.0675681	0.269207	1.4579	0.319577	1.52105	1.33535
Ornaline; Nopalinic acid;	1.07482	1.51052	1.60473	1.41681	1.52282	0.309413	0.676459	0.442898	0.264104	0.0375244	0.578793	0.39294	0.115838	0.745877	1.04235
N1,N12-Diacetylspermine	1.92692	0.788174	0.469989	0.30914	0.595687	0.328727	0.97064	0.117179	0.0403585	0.299925	0.976246	1.43747	0.333494	2.30834	0.796655
(2S)-2-Hexylsulfanyl-N-[6-methyl-2,4-bis(methylsulfanyl)pyridin-3-yl]decanamide	0.455114	2.61177	3.04417	1.31634	0.599083	0.0436275	0.213671	0.439765	0.858333	0.0413712	1.13417	0.424521	0.831833	0.0302338	1.22211
Oxoadipic acid	0.920406	1.54772	1.73059	0.960454	0.884007	0.456993	0.411184	0.109523	0.899985	0.263138	0.437802	0.821239	0.721064	0.0924873	0.413964
Salsalate	0.474931	0.653889	0.441042	0.64287	0.305319	0.66997	0.133558	0.0206426	0.0414179	0.0245729	0.407692	1.90411	0.965974	1.90898	1.75359
2-(Acetylamino)-2-Deoxy-6-O-Sulfo-alpha-D-Glucopyranose	1.52164	0.448357	0.230555	0.536814	0.816838	0.916066	0.556995	0.111946	0.312545	0.178092	0.202029	1.52948	0.58876	1.07177	0.992001
N-(2-Hydroxypropyl)valine	1.15677	1.45191	1.88375	2.01777	2.3341	0.162116	0.755306	0.328121	0.233964	0.0120591	1.08713	0.610966	0.145024	0.804591	1.52577
Misonidazole	0.377953	1.94201	2.40982	3.07526	1.1623	0.0167468	0.0078357	0.0282479	0.0243452	0.775028	2.00875	1.46879	1.26252	1.80229	0.282522
Dihydroaceanthrylene; 1,2-Dihydroaceanthrylene;	0.600266	1.61795	1.38511	1.33645	0.802227	0.0231942	0.102906	0.622586	0.573312	0.0670134	1.42316	0.196652	1.31338	0.391489	0.918327
(3,4-Dimethoxyphenyl)methanol radical;	0.211237	1.78965	0.865326	0.89913	0.18993	0.114396	0.500221	0.0271777	0.0760085	0.0402068	1.00451	0.687381	0.939594	0.629622	1.42767
2,2'-Anhydrocytidine	2.00221	0.41064	0.666255	1.1612	2.32498	0.129171	0.0318088	0.303885	0.678314	0.0341308	1.14065	0.455313	1.749	0.334403	1.39252
ARGININOSUCCINATE	0.219401	0.762257	0.792087	0.576852	0.126562	0.0292563	0.128202	0.535869	0.233764	0.000739	1.79586	0.434675	1.70779	0.968375	2.55644
(2S,3S,4S,8R,9S,13R,14R,15S,16R)-3,4,8,14,15-pentahydroxy-2,13,16-trimethyl-6-methylidene-10-oxatetracyclo[7.6.1.0	1.07772	0.582356	0.569297	0.923495	0.995266	0.480571	0.0519762	0.0955093	0.746609	0.615515	0.611088	1.13685	1.45139	0.315898	0.307422
4-Biphenylylacetic acid methyl ester	0.486726	1.97756	2.45841	2.45358	1.19422	0.109908	0.0165348	0.0297082	0.0172918	0.58059	1.21392	1.36806	1.8539	1.70176	0.532418
4-(4-Hydroxyphenoxy)phenylacetic acid	0.692199	0.717182	0.479995	0.555955	0.384832	0.617956	0.145171	0.0317859	0.0547209	0.0153357	0.435139	1.58467	0.685744	1.64505	1.64015
Flumetover; N-Ethyl-N-methyl-4-(trifluoromethyl)-2-(3,4-dimethoxyphenyl)benzamide; EMTDB;	0.997009	0.812597	0.832455	1.01428	1.01124	0.826742	0.0068391	0.0149438	0.281173	0.152944	0.0993846	0.796286	1.31753	0.439281	0.518653
Nicorandil	0.845927	0.756607	0.507342	0.501328	0.424087	0.923947	0.522125	0.116844	0.0803539	0.0478278	0.0981804	1.49425	0.135871	1.92353	1.49719
Phenamil	1.32804	0.572559	0.36844	0.381663	0.506862	0.698095	0.300309	0.0295598	0.0399029	0.0479817	0.353309	1.83581	0.561507	2.00434	1.35366
2-({6-Amino-3,5-dicyano-4-[4-(cyclopropylmethoxy)phenyl]pyridin-2-yl}sulfanyl)acetamide	0.399921	1.91652	0.716017	1.19181	0.476628	0.0732416	0.608815	0.605493	0.833412	0.066172	1.40896	0.324907	0.0399625	0.18547	1.23508
(2R,3R,5S)-1,2,3,5,6-Pentahydroxyheptan-4-one	1.87413	1.29858	0.819662	0.828668	1.55303	0.00588085	0.855944	0.0189016	0.0927779	0.147034	1.98983	1.52062	0.0256811	1.11333	0.880505
5-[(4-Ethylphenyl)methylene]-2-thioxo-4-thiazolidinone	0.30193	1.71816	0.899215	1.223	0.36926	0.112624	0.864036	0.47919	0.375785	0.0142769	1.45454	0.64932	0.132018	0.881487	1.92806
Mitomycin	0.468702	2.1415	1.68572	1.75356	0.821897	0.00524075	0.348105	0.0711011	0.0834612	0.147443	1.88596	1.02812	0.0497914	1.11437	0.848942
(2S,3R)-2-Amino-3-[(2S)-2-amino-3-hydroxypropanoyl]oxybutanoic acid	0.608284	1.63124	1.38808	1.34035	0.815315	0.0258613	0.101869	0.652391	0.601402	0.0706158	1.38795	0.173327	1.3532	0.367229	0.907801
1-Hydroxypyrene;	1.25065	0.660758	0.734954	0.815122	1.01943	0.976838	0.0367672	0.0644625	0.603475	0.401279	0.0934958	1.11918	1.97031	0.325922	0.500629
(2R,3R,6R)-5-[(1E,3E)-hepta-1,3-dienyl]-2,3-dihydroxy-6-(hydroxymethyl)cyclohexan-1-one	2.00203	0.6887	0.275354	0.609202	1.21964	0.487402	0.58965	0.096869	0.719872	0.618836	0.670696	1.48051	0.496542	0.282396	0.248092
Flupenthixol	0.456005	1.31899	1.03998	1.62539	0.741184	0.0572114	0.416792	0.414259	0.688484	0.157145	1.14331	0.32802	0.832631	0.217343	0.915082
alpha-AMINO-3-HYDROXY-5-METHYL-4-ISOXAZOLEPROPIONIC ACID	0.663536	1.30787	1.97251	1.30203	0.863946	0.0310565	0.167757	0.00307286	0.209339	0.220895	1.4758	1.67419	0.737917	0.795666	0.536313
(R)-dihydrolipoamide	0.753504	1.011	1.27131	1.23058	0.927249	0.0366323	0.265911	0.85297	0.367633	0.152666	1.25139	0.146732	1.28599	0.613567	0.706422
Neuraminic acid	1.25824	0.724763	0.534081	0.849809	1.06926	0.636511	0.108316	0.026074	0.615089	0.991033	0.297214	1.5079	1.75904	0.351459	0.0395075
N,N-Dihydroxy-L-isoleucine;	0.715839	1.30111	1.44588	2.17363	1.55597	0.250012	0.111673	0.0123885	0.00261608	0.184804	0.648602	1.12291	0.573092	1.50533	0.625469
1-(2-Hydroxyethyl-2-hydroxymethyl)-5-nitro-imidazole	0.683903	1.98858	3.06567	1.97849	1.3531	0.324201	0.00356257	0.0106877	0.0799962	0.4801	0.724395	1.5142	1.50372	1.06044	0.387664
TUCARESOL	0.630914	0.918749	0.951654	0.936473	0.590834	0.799868	0.15226	0.0889417	0.0486033	0.0404978	0.211722	1.36934	1.09989	1.79106	1.40524
(2R,3R,4S,5S,6R)-6-[[5-Hydroxy-4-(hydroxymethyl)-6-methylpyridin-3-yl]methoxymethyl]oxane-2,3,4,5-tetrol	0.485742	0.955845	1.03741	1.17723	0.571832	0.0154656	0.90517	0.678985	0.522368	0.0228849	1.84369	0.34596	0.263552	0.554554	1.17455
O-Succinyl-L-homoserine	1.27536	0.666298	0.71919	0.806298	1.02832	0.673607	0.0411104	0.0480147	0.562578	0.875698	0.243641	1.18178	1.91098	0.418425	0.259386
1-Guanidino-1-deoxy-scyllo-inositol; Amidino-scyllo-inosamine;	0.460711	1.79494	2.82457	1.82964	0.842933	9.78e-05	0.00170699	6.38e-07	0.000908	0.227584	2.26516	2.41258	1.6445	1.90262	0.537846
7-hydroxy-2-(4-hydroxyphenyl)-5-[(2S,3R,4S,5S,6R)-3,4,5-trihydroxy-6-(hydroxymethyl)oxan-2-yl]oxy-2,3-dihydrochromen-4-one	0.800397	0.672505	0.438743	0.88384	0.707423	0.843206	0.116774	0.0369195	0.125078	0.0686056	0.202419	1.73901	1.69707	1.50535	1.25954
Incadronic acid	1.09932	0.457813	0.315926	0.421441	0.463298	0.972991	0.277084	0.0456204	0.10339	0.0666051	0.00712534	1.96728	0.974736	1.87306	1.41966
Naproxen O-glucuronide	0.866601	0.637706	0.64848	0.760818	0.659325	0.580979	0.00671386	0.00915376	0.0632027	0.0138341	0.382113	1.28111	1.71199	1.09684	1.15884
N6-Methyl-2'-deoxyadenosine	3.7522	0.351001	0.302345	0.399073	1.4974	0.0553758	0.0942767	0.0368514	0.160977	0.401953	1.64497	1.71909	1.50859	1.32504	0.466069
Sulprofos	3.42354	0.422674	0.48805	0.274992	0.941446	0.427683	0.659074	0.953665	0.199442	0.260731	0.610717	0.0304585	0.290341	1.12557	0.575436
Abeado	0.307732	1.24769	0.844466	1.28784	0.39631	0.0845245	0.103401	0.107849	0.575463	0.0380411	1.39577	0.899314	1.22687	0.352883	1.76148
N,N-Dimethylformamide dimethyl acetal	1.7416	1.42887	2.2453	1.49355	2.60117	0.300677	0.37014	0.088327	0.233115	0.00350797	0.800639	1.2287	0.661934	1.02142	1.57398
6-Methylthiohexanaldoxime; (E)-6-(Methylthio)hexanaldoxime;	0.818861	0.752213	0.559634	0.600242	0.491515	0.720994	0.227842	0.0246513	0.0216934	0.124123	0.279495	1.39901	0.565631	1.83603	0.913283
(3S)-3-Hydroxy-L-enduracididine;	0.687261	1.78072	1.43807	1.16937	0.803662	0.0299874	0.0699366	0.305802	0.526161	0.0558956	1.40949	0.525871	1.51324	0.454674	0.86395
Fludioxonil	0.37184	0.899982	1.19847	1.24194	0.461801	0.00451962	0.488773	0.158332	0.153411	0.0289866	2.25278	0.913091	0.0544823	0.996625	1.52068
1,6-Dimethoxypyrene;	0.620169	1.12694	0.812106	0.862304	0.534774	0.248027	0.113776	0.107183	0.236919	0.0321683	0.768846	0.836969	1.29028	0.631373	1.21659
4-[(2R,5R)-5-(6-Aminopurin-9-yl)-3,4-dihydroxyoxolan-2-yl]butanamide	1.98463	0.323029	0.361735	0.416209	0.826021	0.178571	0.00318605	0.0167783	0.0349478	0.381345	1.16221	1.61429	2.52619	1.8969	0.443693
cis-Resveratrol 3-O-glucuronide	0.581409	1.31715	1.22999	1.21882	0.708631	0.340944	0.196359	0.185115	0.215618	0.0314228	0.812091	1.03901	1.22559	1.10899	1.30966
N-Nitroso-pyrrolidine	0.966354	0.807582	0.977219	0.896469	0.866306	0.45287	0.327806	0.84322	0.983137	0.185101	0.44353	0.12203	1.36761	0.0332595	0.579408
Doranidazole	1.27097	0.288446	0.303332	0.50223	0.638319	0.737442	0.231037	0.180907	0.670409	0.357155	0.389324	1.07818	1.18001	0.387202	0.696803
S-Acetyldihydrolipoamide	1.02987	0.812947	0.826835	1.34697	1.3872	0.547534	0.0939467	0.164986	0.437382	0.208458	0.417314	0.62105	1.46041	0.384068	0.735008
7,8-Dihydro-2'-deoxyguanosine	1.36477	0.678735	0.619245	0.678978	0.926648	0.407612	0.107083	0.0134223	0.171218	0.525781	0.530745	1.61304	1.38502	1.00705	0.410506
1-Piperidineethanol, alpha-((2-nitro-1H-imidazol-1-yl)methyl)-, 1-oxide	1.34023	1.08344	1.39384	0.939415	1.25903	0.064875	0.827594	0.731278	0.649059	0.0975086	1.2551	0.165512	0.253297	0.288637	0.994168
(2S,3S,4S,5R,6R)-3,4,5-Trihydroxy-6-[2-hydroxy-2-(4-hydroxy-3-methoxyphenyl)ethoxy]oxane-2-carboxylic acid	0.335676	1.52243	1.44681	1.26557	0.424821	0.00107986	0.0988204	0.194017	0.291054	0.00532997	2.1141	0.628465	0.868326	0.579381	1.76413
Acifluorfen; 5-[2-Chloro-4-(trifluoromethyl)phenoxy]-2-nitrobenzoic acid;	0.767552	2.542	1.16006	0.828885	0.636212	0.322748	0.0753348	0.839733	0.375387	0.041795	0.525959	0.045845	1.1045	0.513785	0.94196
L-3,4-Dihydroxybutan-2-one 4-phosphate; 1-Deoxy-L-glycero-tetrulose 4-phosphate; 2-Hydroxy-3-oxobutyl phosphate;	0.974642	1.43092	1.58206	1.65217	1.61028	0.741305	0.153716	0.0476558	0.0385494	0.0357471	0.208012	1.24017	0.867946	1.54199	1.01785
2-Amino-9-(6-oxo-1H-purin-9-yl)-1H-purin-6-one	0.15562	1.45463	1.57357	1.20147	0.186974	0.000101	0.0371033	0.0406671	0.357681	0.000301	2.78791	0.915838	0.85926	0.414995	2.51667
3-Propoxy-1H-pyrazole-4,5-diol	0.63876	0.891093	0.812475	1.01487	0.648259	0.139232	0.486401	0.623913	0.977199	0.0528117	1.15206	0.297087	1.25699	0.0216755	1.34873
2-(2,4-Dimethylphenyl)indan-1,3-dione	1.26454	0.770054	0.562558	0.856369	1.08291	0.145918	0.0145481	0.000432	0.127677	0.984333	0.868811	1.86602	1.88699	0.89886	0.0130206
8-Quinolinol, 5,7-dichloro-2-((dimethylamino)methyl)-	2.88974	5.29612	2.59116	0.315517	0.911763	0.274415	0.579764	0.729132	0.12033	0.30971	0.833294	0.289194	0.963362	1.46818	0.492978
Iminoglycine; Iminoacetic acid; 2-Iminoacetate;	0.803483	0.736393	0.825086	0.895482	0.719504	0.549951	0.0942833	0.256914	0.530562	0.173873	0.310657	0.578447	1.2782	0.300759	0.702953
Isocarbamid;	0.815082	0.727685	0.564361	0.927788	0.756223	0.374076	0.660426	0.187079	0.468142	0.0776726	0.709253	0.997637	0.43872	0.583353	1.31016
Propoxur	0.58247	1.71412	1.53403	2.00729	1.16919	0.0431986	0.0869939	0.0266518	0.073496	0.782258	1.29547	1.38117	1.00305	1.36024	0.00858722
Butabarbital	0.67964	1.64205	1.34057	1.78143	1.21073	0.16909	0.0402571	0.125713	0.135116	0.916931	0.860457	0.966574	1.16135	1.15888	0.177093
Vicine;	1.11216	0.208036	0.278341	0.359689	0.400032	0.290845	0.0874319	0.169211	0.368728	0.0154396	1.02872	1.04043	1.58621	0.822829	1.65988
Enterodiol sulfate	2.38942	0.924436	0.453622	0.58738	1.4035	0.0581886	0.170591	0.00458514	0.0670721	0.896587	1.82675	2.62972	1.57179	1.83018	0.0421387
Batatasin IV	0.555842	0.649074	0.578808	0.728904	0.405155	0.134291	0.0813248	0.0607527	0.221127	0.00752802	1.12087	1.0431	1.34621	0.805458	1.52555
Dithizone	1.26135	0.807559	0.573039	0.860258	1.08509	0.105414	0.0152713	0.00017	0.0958586	0.830879	0.843469	1.95529	1.96678	0.85265	0.206863
NOTA	0.502408	0.565713	0.7902	0.9503	0.477439	0.200039	0.331522	0.869228	0.600984	0.28046	0.969687	0.148879	0.588694	0.367923	0.749324
2-oxo-4-methylthio-butanoic acid	0.850701	0.972487	1.52954	1.03866	0.883588	0.233998	0.777383	0.088173	0.564885	0.270371	0.739935	1.06497	0.0545173	0.363937	0.48966
8-Hydroxyalanylclavam;	2.43613	1.51111	1.36832	0.464299	1.13109	0.0819521	0.552686	0.853844	0.158268	0.491292	1.48975	0.0201015	0.0218717	1.35132	0.265932
1,1,2,2,3,3-Hexachlorocyclohexane	0.707845	1.10039	0.874877	1.09247	0.773302	0.149613	0.541698	0.817043	0.523637	0.276252	1.26368	0.292794	0.231198	0.633693	0.878513
1,4-Dioxin	1.33932	0.963341	0.624052	0.854403	1.14432	0.374569	0.266047	0.0110412	0.276848	0.751105	0.521098	1.57018	1.21992	0.740046	0.231509
3-Chlorophenylhydrazone	0.413736	0.972519	0.480368	0.816029	0.337621	0.541445	0.494095	0.0237477	0.172716	0.0710343	0.60253	1.85397	0.557934	1.1793	1.62636
Azetirelin	1.11552	0.972703	0.97964	1.23789	1.38089	0.122859	0.190192	0.193041	0.292751	0.0258742	0.873873	0.595282	0.847462	0.493701	1.21701
N,N-DIMETHYLACETAMIDE	0.616952	1.973	1.83292	1.70232	1.05025	0.0289157	0.00612438	0.00265597	0.00363323	0.80052	1.11269	1.26994	1.47851	1.41576	0.0889974
Thallium	0.0716254	1.51798	1.96103	1.91071	0.136856	0.00489982	0.198087	0.473986	0.207561	0.0233059	2.56148	0.336278	0.348976	0.749395	2.11135
2-Propylthiazolo[4,5-c]quinolin-4-amine	1.07641	0.664209	0.556694	0.801335	0.862566	0.576523	0.0459927	0.00570629	0.22234	0.64679	0.406457	1.80862	1.52629	0.820362	0.440915
Paclobutrazol	0.898013	0.714436	0.637541	0.908831	0.816142	0.207103	0.0681442	0.0415154	0.409268	0.463557	0.951483	1.10956	1.58601	0.676645	0.49283
Haloperidol 1,2,3,6-tetrahydropyridine	1.7481	0.617587	0.81256	0.827698	1.4469	0.0165764	0.0118595	0.158263	0.362554	0.0445853	1.45186	0.708529	1.61868	0.612228	0.894485
Proacaciberin;	0.9272	1.0572	1.25692	1.88794	1.75049	0.753981	0.815593	0.376684	0.0722307	0.112919	0.177825	0.487684	0.243999	1.07812	0.829721
1,1,1-Trifluoro-3-hydroxypropan-2-one	1.59243	1.43854	0.782434	0.64562	1.0281	0.0504381	0.992411	0.104742	0.107775	0.495316	1.61622	1.26817	0.522359	1.2611	0.454278
Fenoverine	1.28477	0.48652	0.439344	0.522539	0.671341	0.548866	0.0394662	0.0173591	0.0842946	0.255282	0.399881	1.62557	1.54886	1.42519	0.613486
5-Oxo-prolyl-glycyl-arginine-4-nitroanilide	0.613949	1.25745	2.39537	2.18795	1.34329	0.0281034	0.300114	0.012828	0.021888	0.803852	1.12011	1.26169	0.869739	1.35114	0.324612
4-Amino-5-oxopentanamide	0.685443	1.16232	1.48701	1.12002	0.767708	0.0211676	0.398934	0.0753759	0.381941	0.0451301	1.4027	0.899476	0.688306	0.527953	0.922657
Ethyl 4-(acetylthio)butyrate	0.136525	1.07924	1.25779	1.39653	0.190662	0.0469561	0.515227	0.550414	0.148916	0.295865	1.66517	0.396396	1.08823	1.22004	0.815204
(2S)-3-[3-[(4-Carbamimidoylbenzoyl)amino]propanoylamino]-2-[(4-ethylphenyl)sulfonylamino]propanoic acid	0.964004	0.687901	0.684017	0.780279	0.752192	0.590781	0.00290885	0.00603853	0.0351459	0.119644	0.275149	1.55227	2.49867	1.45392	0.84724
Caracemide	0.902352	0.906051	1.21553	1.08454	0.97864	0.890821	0.955433	0.183354	0.689541	0.809569	0.0864051	0.846591	0.0193934	0.177311	0.0994432
Octopine	0.574863	0.863947	0.591008	0.746874	0.429351	0.250463	0.722607	0.0557246	0.234335	0.00564451	1.22707	1.71432	0.439302	1.36193	2.06113
5'-N-Ethylcarboxamidoadenosine	1.02232	0.472051	0.350819	0.689984	0.705385	0.65323	0.0305683	0.00289017	0.323855	0.090771	0.478386	2.198	2.19514	0.854017	1.09444
Glutaric anhydride	1.24113	1.03615	0.698921	0.955053	1.18535	0.43358	0.340682	0.0282589	0.428214	0.964105	0.487471	1.40088	1.15254	0.546516	0.0924801
2-amino-2,3,7-trideoxy-D-lyxo-hept-6-ulosonic acid	0.909794	0.860613	1.22161	1.01227	0.920953	0.572187	0.445284	0.207009	0.894651	0.59819	0.302274	0.599024	0.26353	0.0176488	0.138082
7-(Trifluoromethoxy)indolin-2-one	0.592185	1.75669	5.49711	1.48321	0.878332	0.141293	0.0750048	0.00646084	0.148251	0.766415	0.889859	1.73385	1.34935	0.859396	0.166135
4-[2-(3,4-Dihydro-6,7-dimethoxy-4-methyl-3-oxo-2-quinoxalinyl)ethyl]-3H-1,2,4-triazole-3,5(4H)-dione	0.823907	0.798045	0.81598	1.01152	0.833399	0.387598	0.038533	0.0925222	0.747898	0.191807	0.536957	0.831438	1.8454	0.208417	0.735218
Difloxacin	1.68583	0.37983	0.6673	0.32823	0.55334	0.512232	0.0661008	0.147787	0.0441344	0.107935	0.350117	1.04425	1.57099	1.77159	1.02636
Oxiconazole	0.382272	1.37418	0.992059	1.22675	0.468954	0.121339	0.817487	0.655868	0.468057	0.242266	1.35712	0.257319	0.384647	0.566491	1.10037
3-cis-Hydroxyglipizide	1.26937	0.615244	0.425181	0.53309	0.67669	0.634572	0.0649848	0.0158939	0.0968789	0.226095	0.317654	1.65297	1.4829	1.37138	0.636163
2H-Pyran-2-one	1.2687	1.03615	0.698921	0.955053	1.21168	0.33819	0.340682	0.0282589	0.428214	0.860198	0.628523	1.40088	1.15254	0.546516	0.0568565
Pentanochlor	0.786937	1.26041	1.42719	1.58779	1.24949	0.474163	0.742616	0.174502	0.0107371	0.19058	0.325541	0.568565	0.061686	1.21709	0.710651
Bicozamycin; Bicyclomycin;	0.765326	1.08318	0.938346	1.29517	0.991229	0.707794	0.419357	0.208555	0.247196	0.618939	0.162164	0.496563	1.31182	0.595752	0.258263
Demonomethylchlorpromazine	0.45229	2.242	2.62317	2.30337	1.04179	0.0298416	0.00773177	5.74e-05	0.00242786	0.742796	1.52368	2.40574	2.14714	1.96805	0.370549
Pentafluoropropionic anhydride	3.79807	4.69455	2.37787	0.588129	2.23376	0.708121	0.113491	0.356385	0.859188	0.773685	0.211829	0.55964	1.3457	0.167206	0.0770878
NCGC00169585-02!(2S,3S,4S)-3,4-dihydroxy-6-methoxy-3-methyl-7-methylidene-2-pentyl-2,4-dihydropyrano[2,3-c]pyrrol-5-one [IIN-based on: CCMSLIB00000847050]	0.503574	1.15464	1.79145	1.56444	0.787812	0.0344093	0.546252	0.0502915	0.0761288	0.465493	1.44258	1.0284	0.140103	0.9349	0.34043
7'-Hydroxymatairesinol	0.806928	0.424929	0.364827	0.418147	0.337414	0.349757	0.070487	0.0389468	0.0980917	0.00329212	0.816948	1.46991	1.53371	1.3971	1.89882
Asparagine ethyl ester	1.06409	0.772171	0.598508	0.610179	0.649284	0.336722	0.19872	0.0242901	0.0149461	0.177619	0.703009	1.30939	0.593479	1.82528	0.74702
Phenyl 1-hydroxy-2-naphthoate	1.13539	0.656198	0.608821	0.856887	0.9729	0.574125	0.00440294	0.00571729	0.156751	0.358651	0.41748	1.65883	2.76642	0.848318	0.531907
N(6),O(2)-Dimethyladenosine	0.959928	0.721903	0.65842	0.958129	0.919735	0.158593	0.066388	0.0446013	0.669917	0.220653	1.05543	1.09196	1.49436	0.411218	0.855353
Loxoribine	1.57586	0.922537	1.07813	1.08433	1.70875	0.184767	0.755534	0.316536	0.558927	0.0157198	0.985383	0.750039	0.182255	0.404403	1.51045
TS-943	0.961925	0.71342	0.50418	0.698747	0.672142	0.714048	0.0120047	0.00126012	0.0704468	0.162904	0.234099	2.22716	2.16484	1.39854	0.854919
1-(2-Hydroxyethoxy)methyl-5-methyluracil	0.648943	1.27439	1.48959	1.7141	1.11235	0.0144404	0.0172586	0.00754318	0.0116956	0.932819	1.20465	1.06677	0.987666	1.23821	0.0159037
Hydrazinecarbothioamide,2-[2-[2-(aminothioxomethyl)-2-methylhydrazinylidene]propylidene]-N-methyl-	7.96863	4.42463	2.89641	0.240449	1.91605	0.412091	0.314998	0.712121	0.35788	0.721739	0.580764	0.197661	1.29886	0.915138	0.353362
(2R,3S,4R,5R,8R,9S,10R,11R)-5-Amino-1,2,3,4,8,9,10,11-octahydroxydodecane-6,7-dione	2.41697	0.873004	0.434805	0.910188	2.1999	0.0324545	0.302652	0.0127239	0.403023	0.0856576	2.06062	2.1824	1.30815	0.792863	1.33442
valine lactate	0.92331	0.811413	1.75765	1.47475	1.36165	0.754376	0.139063	0.149059	0.0962857	0.16324	0.116225	0.845126	1.0348	0.966252	0.705594
(+/-)-(e)-4-Ethyl-2-[(z)-hydroxyimino]-5-nitro-3-hexen-1-yl-nicotinamide	0.955297	0.957742	0.698806	0.881448	0.842045	0.630563	0.133312	0.0394857	0.506435	0.103228	0.358583	1.38149	2.1967	0.473958	0.878836
	5.17908	0.565506	0.434624	0.350202	1.81372	0.00787341	0.889453	0.306456	0.0841092	0.091795	2.30677	0.738061	0.253172	1.84252	1.13916
N-Acetyl-3-(nitrosulfanyl)-L-valine	5.12175	0.470803	0.688281	0.61768	3.1636	0.0416243	0.430014	0.817473	0.302367	0.108428	1.98251	0.0910417	0.662436	1.33426	1.07804
L-Alanyl-gamma-D-glutamyl-L-lysine; L-Ala-gamma-D-Glu-L-Lys;	0.65343	1.14683	1.05786	1.11007	0.725354	0.0119267	0.535838	0.997274	0.769505	0.0262318	1.16167	0.0240763	0.545431	0.136353	0.881947
5-(1,2,3,4,5,6-hexahydroxyhexoxy)-6-hydroxy-3-methoxy-9-methyl-4,5-dihydro-3H-pyrano[3,4-h][1]benzoxepine-2,7-dione	0.703209	2.07586	0.933683	0.890034	0.62588	0.0254115	0.522592	0.553307	0.297439	0.00118221	1.14632	0.221665	0.0843501	0.47385	1.40457
2-Ethylbut-2-enedioic acid	1.45751	0.90929	0.619017	0.810653	1.18154	0.287882	0.258542	0.0261591	0.310175	0.978455	0.680829	1.40903	1.20718	0.727225	0.023661
4-Oxoglutaramate; 4-Ketoglutaramate;	0.270317	1.21352	2.8528	2.08171	0.562723	0.0812324	0.883887	0.0188639	0.0302109	0.772365	1.25842	1.50109	0.100341	1.48943	0.143534
Tobramycin, inactivated by phosphorylated 2''	0.295693	1.85938	1.24329	1.50974	0.44642	0.00192096	0.0975881	0.381533	0.113978	0.0330123	2.22692	0.513694	0.700438	0.991279	1.22244
4,5Dimethyl-3-(2-oxo-2-phenyl-ethyl)-thiazole	0.819578	0.909826	0.909095	4.13018	3.38501	0.0920044	0.313392	0.302352	0.978286	0.286002	0.798124	0.366269	0.269682	0.0702566	0.494959
Kaltostat	0.867072	0.969121	1.03007	0.848022	0.735297	0.169878	0.559536	0.388366	0.0172334	0.000575	0.572501	0.357678	0.219246	0.972879	1.25072
(5S,6R)-Methyl 5,6,7-trihydroxyheptanoate	0.682202	1.25744	2.42292	1.8241	1.24441	0.0194877	0.406538	0.00156758	0.000674	0.368452	1.21335	1.46339	0.493329	1.45704	0.487908
trioxyethylene dimethacrylate	1.2945	0.753984	0.868924	0.961186	1.24426	0.118271	0.035669	0.205575	0.564705	0.332426	0.843017	0.605621	1.53504	0.364709	0.466819
Millettocalyxin C	0.803683	0.915387	0.877554	0.988785	0.79467	0.0807994	0.348532	0.140389	0.348925	0.00826746	0.813319	0.538079	0.231005	0.373179	0.984529
Talactoferrin Alfa	1.64056	0.545121	0.524051	0.624345	1.02427	0.0939093	0.00281702	0.00754434	0.0323915	0.536221	1.21102	1.77119	3.24398	1.62664	0.433494
tetrahydroxybutylimidazole	0.295693	1.54887	1.43161	1.56874	0.463867	0.00192096	0.092816	0.11578	0.0755308	0.0478304	2.22692	0.891278	0.698349	1.14773	1.09617
4-amino-MX	0.857858	1.19738	1.10852	1.66714	1.43017	0.457917	0.255283	0.0942761	0.0190737	0.0664633	0.588999	1.17345	0.23475	1.77379	0.957592
(4R,5S or 4S,5R)-4-hydroxy-5-((?-D-glucopyranosyloxy)methyl)dihydrofuran-2(3H)-one	1.21907	1.06373	0.746315	0.763895	0.93124	0.209029	0.179983	0.0254449	0.12796	0.820802	0.991993	1.73076	1.40247	1.33635	0.230129
N-(2-Hydroxyethyl)ethylenediaminetriacetic acid	0.724891	0.787584	0.664031	1.08462	0.78623	0.153062	0.0312412	0.0568706	0.984217	0.10728	0.991707	1.11825	2.07192	0.0082771	0.822088
N(beta)-Epoxysuccinamoyl-DAP-Val; N(beta)-Epoxysuccinamoyl-diaminopropionyl-valine; 3-({[(2R,3R)-3-Carbamoyloxiran-2-yl]carbonyl}amino)-L-alanyl-L-valine;	0.758691	1.23918	0.995556	0.933475	0.708218	0.133445	0.969356	0.896975	0.131542	0.00288291	0.845387	0.0030384	0.111756	1.03184	1.46819
Thienodihydropyridinium	1.41207	6.51299	11.7467	0.728611	1.02885	0.654575	0.207478	0.349811	0.396924	0.549703	0.270224	0.564627	0.736213	0.553836	0.288183
N-[1-(4-methoxy-6-oxopyran-2-yl)-2-methylbutyl]acetamide	0.398808	2.18199	2.0372	2.03094	0.809957	0.00521827	0.0100745	0.0488352	0.0579236	0.257149	1.86837	1.09881	0.903137	1.14067	0.730281
Isocordoin	0.872921	0.986647	0.787932	1.06586	0.930414	0.363438	0.272985	0.0638653	0.399168	0.0642274	0.706602	1.10245	1.03802	0.450473	1.05516
Staphylopine; (2S)-4-{[(1R)-1-Carboxy-2-(1H-imidazol-4-yl)ethyl]amino}-2-[(1-carboxyethyl)amino]butanoate;	0.687769	1.08257	0.61746	1.3116	0.902075	0.29384	0.998407	0.278279	0.682135	0.432722	0.801023	0.711974	0.64127	0.172113	0.44998
beta-D-glucosaminyl-(1->4)-beta-D-glucosamine	0.929048	0.521361	0.717789	0.812293	0.754658	0.802633	0.00595948	0.039443	0.353573	0.547658	0.203439	1.20622	2.55943	0.771444	0.338253
Abecarnil	0.79976	0.917356	0.904934	1.78629	1.4286	0.0949389	0.473259	0.353564	0.964671	0.162035	0.837257	0.348468	0.151277	0.0657029	0.619769
Tetra-methoxypropane	0.623706	1.22242	0.864615	0.946936	0.59061	0.174853	0.74834	0.306736	0.344381	0.0255798	1.03293	0.651703	0.501234	0.760099	1.30614
2-Hydroxy-4-(2-(tosyloxy)acetamido)benzoic acid	0.215764	0.860584	0.810628	1.04756	0.226026	0.108385	0.846846	0.413852	0.762697	0.0641831	1.20996	0.490624	0.205569	0.227364	1.43226
N-(4-Fluorobenzyl)-3-oxo-1,1-diphenyltetrahydro-1H-oxazolo[3,4-a]pyrazine-7(3H)-carboxamide	0.97287	0.677496	0.446698	0.56153	0.546296	0.268975	0.878206	0.375838	0.842748	0.0550148	1.0403	0.695601	0.197146	0.187295	1.25782
1,2-Dihydrotanshinquinone	1.67539	0.705243	0.581841	0.767381	1.28566	0.312534	0.0355233	0.0337082	0.322152	0.86527	0.820385	1.48141	2.80075	0.822983	0.108798
(2S)-1-[(2S)-3-(4H-Imidazol-4-yl)-2-[[(2S)-5-oxopyrrolidine-2-carbonyl]amino]propanoyl]pyrrolidine-2-carboxylic acid	0.885979	1.21552	2.05698	1.957	1.73386	0.477971	0.389917	0.0517075	0.0440417	0.134956	0.511959	1.19499	0.734794	1.34706	0.8575
Neplanocin A	1.29511	0.754031	0.861296	0.958581	1.24147	0.11769	0.0357286	0.172974	0.531561	0.36689	0.844757	0.639009	1.53812	0.39373	0.449792
Vephylline	1.00734	0.654904	0.922436	1.09948	1.10755	0.994458	0.0762975	0.700979	0.922992	0.917266	0.0505034	0.283927	1.40389	0.0438954	0.0857516
2,2'-(1-Phenyl-1H-1,2,4-triazole-3,5-diyl)bis-phenol;	0.424313	1.11199	0.997153	1.11022	0.471081	0.00136089	0.744014	0.575957	0.537227	0.000819	2.2839	0.380943	0.214737	0.449956	1.74329
3-Pyridinemethanamine, 5-(3-(4,6-difluoro-1H-benzimidazol-2-yl)-1H-indazol-5-yl)-N-ethyl-4-methyl-	0.902982	0.750075	0.789871	0.878118	0.792924	0.14414	0.515642	0.772565	0.964936	0.0295834	0.923272	0.150491	0.518178	0.0297795	0.852806
Pazopanib	0.607196	1.97481	1.44994	1.68551	1.02343	0.00111783	0.151576	0.477401	0.0368413	0.33757	1.57819	0.245544	0.383635	0.929626	0.566282
gamma-L-Glutamyl-D-alanine; L-gamma-Glutamyl-D-alanine;	1.40463	1.49451	0.763593	0.825382	1.15935	0.14354	0.222061	0.371663	0.330355	0.554519	0.993259	0.545307	1.13043	0.674296	0.371534
N1-Acetyl-tabtoxinine-beta-lactam;	0.605999	1.16579	1.31968	1.29478	0.784637	0.016428	0.288597	0.0503829	0.14392	0.14712	1.52685	1.22815	0.689546	0.995682	0.619317
2-[(2-Amino-2-oxoethyl)-[(2S)-2-[(2-amino-2-oxoethyl)-(carboxymethyl)amino]propyl]amino]acetic acid	0.646009	0.866104	0.707507	0.811873	0.524477	0.0794946	0.269257	0.0374959	0.077336	0.000765	0.967014	1.09692	0.84199	1.04053	1.87827
Cyclohexyl-[cyclohexyl(sulfo)amino]sulfamic acid	0.633901	0.874001	0.730177	0.834292	0.528859	0.222004	0.616988	0.178032	0.0853085	0.00131834	0.851994	0.85106	0.738058	1.41044	2.0436
Clavamycin F;	0.606739	1.5904	1.81791	1.52386	0.924586	0.0270713	0.0149717	0.0162711	0.0549096	0.581624	1.49431	1.49674	1.54365	1.37257	0.0782514
Theodrenaline	0.615151	1.10363	1.45091	1.35467	0.833329	0.0125674	0.387443	0.0424014	0.0693034	0.273092	1.35717	0.809938	0.278393	0.763058	0.463245
Egtazic acid	0.744238	0.527205	0.390454	0.56174	0.418068	0.82322	0.06876	0.0207439	0.148295	0.0947764	0.231377	1.56284	1.95962	1.18469	1.19712
2H-Pyran-2-one, tetrahydro-4-hydroxy-4-methyl-, (R)-	1.4634	0.878905	0.678187	0.704352	1.03075	0.101754	0.899065	0.192458	0.118339	0.788616	1.02498	0.725105	0.40916	1.16446	0.267101
Succinylacetone	1.11781	1.3019	1.20518	1.21645	1.35976	0.263472	0.191479	0.374666	0.806676	0.199886	0.805903	0.541861	1.21738	0.112949	0.944879
(2S,3R,4S,5R,6R)-6-Ethyloxane-2,3,4,5-tetrol	1.29641	0.665692	0.944533	1.12635	1.46021	0.957735	0.255003	0.894828	0.550704	0.371679	0.033183	0.0937687	0.814202	0.313556	0.483741
Coprine; N(5)-(1-Hydroxycyclopropyl)-L-glutamine;	0.750839	1.35158	1.67926	1.57923	1.18574	0.516784	0.0997115	0.107872	0.0391211	0.281913	0.32996	0.834287	0.894894	1.46672	0.666378
Histidylprolineamide	0.34863	1.26018	1.00032	1.04825	0.36545	0.0747912	0.634679	0.604735	0.401671	0.0195991	1.28446	0.28331	0.257798	0.469047	1.44753
6-Amino-9-benzyl-2-(2-methoxyethoxy)-9H-purin-8-ol	0.439391	3.33851	3.16026	3.73391	1.64064	0.430556	0.20586	0.00684282	0.0734507	0.353738	0.621879	1.82905	0.864949	1.49178	0.779082
Vorapaxar	0.942898	1.66082	3.02827	1.16567	1.09911	0.593393	0.11635	0.0104354	0.614373	0.974379	0.306657	1.44515	1.24229	0.197613	0.0186176
2,6-Dimethoxy-1,4-benzoquinone	1.26914	0.642673	0.650197	0.839723	1.06573	0.0444459	0.000417	0.00109756	0.0221171	0.877529	1.1378	1.6225	2.61377	1.30361	0.207789
2-(2-Aminopropanoylamino)bicyclo[3.1.0]hexane-2,6-dicarboxylic acid	0.562212	0.902099	1.99567	1.6068	0.903364	0.40453	0.594253	0.133399	0.125009	0.653324	0.531778	0.865192	0.886862	0.951694	0.220758
4-Aminophenylmannoside	1.80756	0.66673	0.840037	0.729581	1.31876	0.249863	0.916722	0.406773	0.990787	0.126002	0.907705	0.692738	0.115125	0.0625497	1.10936
Pseudobaptigenin methyl ether	2.44669	0.85189	1.42246	1.24182	3.03837	0.194161	0.837475	0.585663	0.582233	0.329825	1.00629	0.457511	0.445972	0.618043	0.432259
Citalopram alcohol;	3.67172	0.119535	0.0972987	0.158997	0.583794	0.586531	0.0960014	0.0606714	0.137035	0.100594	0.495185	1.77259	1.71891	1.73593	1.05431
N-[(2R,3R,4R,5R)-3,5,6-Trihydroxy-1-oxo-4-[(2R,3R,4S,5R,6R)-3,4,5-trihydroxy-6-(hydroxymethyl)oxan-2-yl]oxyhexan-2-yl]acetamide	0.751586	0.582585	0.879086	0.64582	0.485389	0.554972	0.176348	0.140605	0.336757	0.0796737	0.528268	1.03647	1.66508	0.796421	1.1602
Falnidamol	1.9851	0.864836	0.423178	0.947349	1.88058	0.0648325	0.11369	0.00299923	0.195235	0.480467	1.79037	2.67268	2.00804	1.20778	0.484906
Methanone, ((2R,5R)-5-(((5-fluoro-2-pyridinyl)oxy)methyl)-2-methyl-1-piperidinyl)(5-fluoro-2-(2-pyrimidinyl)phenyl)-	0.820104	1.81722	1.82589	1.30028	1.06636	0.177543	0.0763391	0.0335941	0.237331	0.819397	0.883964	1.22216	0.945057	0.874717	0.210472
Morin-5'-sulfonic acid	2.44471	1.03505	2.36936	0.733553	1.79332	0.0787343	0.842489	0.38054	0.581712	0.0506461	1.51626	0.520515	0.473439	0.464788	1.05756
Dapdiamide A; 3-{[(2E)-4-Amino-4-oxobut-2-enoyl]amino}-L-alanyl-L-valine;	0.685705	0.944159	0.858731	0.948715	0.650539	0.0968098	0.709642	0.379584	0.32536	0.0103935	0.991477	0.391555	0.123707	0.578744	1.12724
N-acetylmuramoyl-L-alanine	1.19616	1.12722	0.799345	1.14108	1.36492	0.0469661	0.932738	0.00466793	0.849608	0.10262	1.14987	1.15283	0.334172	0.0630365	1.04492
Perphenazine	0.596577	1.00188	1.44058	1.56701	0.934841	0.00042	0.833091	0.0755766	0.283864	0.0312672	1.67918	0.71779	0.169585	0.529172	0.768726
[(1R,5S,6S)-3-(hydroxymethyl)-5-[(Z)-2-methylbut-2-enoyl]oxy-2-oxo-6-propan-2-ylcyclohex-3-en-1-yl] (E)-4-hydroxy-2-methylbut-2-enoate	0.871125	0.58511	0.708713	0.825269	0.718913	0.808316	0.00117025	0.0111007	0.14062	0.294653	0.145871	1.38978	2.58366	0.97014	0.596948
Saroglitazar	1.8092	1.16196	0.456628	0.797099	1.44211	0.029351	0.408588	0.00132075	0.147793	0.376961	1.3149	1.95548	0.432995	0.926618	0.37915
Neurogard	0.680426	1.59094	2.41814	2.2506	1.53136	0.613923	0.0483605	0.00592048	0.0479502	0.167207	0.392369	1.70223	1.06017	1.49193	0.884303
N-lactoyl-Tyrosine	0.605907	1.97975	2.10925	1.92778	1.16805	0.159157	0.0249758	0.00678535	0.037129	0.561908	1.00283	1.7255	1.38322	1.58163	0.455553
Pantetheine; (R)-Pantetheine;	1.53455	0.335652	0.238494	0.43765	0.671594	0.859329	0.073825	0.00673922	0.173234	0.125	0.132758	2.48676	1.83504	1.42621	1.20256
lycorine	0.83731	1.22419	2.29868	1.99961	1.67429	0.274872	0.187859	0.00589494	0.0138149	0.0913749	0.754062	1.65901	0.652992	1.64047	0.873193
Tipepidine	0.24126	2.75267	3.21832	4.30569	1.03879	0.0295631	0.0198497	0.0275386	0.00306296	0.751747	1.9081	1.56845	1.66189	2.25693	0.164874
Galactosylhydroxylysine	0.631021	0.764098	0.73627	1.10579	0.697779	0.0329848	0.074458	0.0749125	0.667439	0.00839541	1.51218	1.05104	1.71614	0.300804	1.46159
Tazarotene	0.915341	0.586935	0.796954	0.922259	0.844181	0.381291	0.0422705	0.427235	0.814601	0.38997	0.62824	0.454731	1.68544	0.137836	0.471329
Flurazepam	0.716262	1.58821	3.22712	2.74544	1.96646	0.0762071	0.137288	0.00728559	0.0510199	0.592099	0.935833	1.38232	0.904383	1.07788	0.263535
4-((4-(2-(6-((2R)-2-(2,4-Difluorophenyl)-1,1-difluoro-2-hydroxy-3-(1H-tetrazol-1-yl)propyl)-3-pyridinyl)ethynyl)phenoxy)methyl)benzonitrile	0.827709	1.07098	0.940432	0.883138	0.730981	0.112435	0.981529	0.485741	0.184671	0.00252518	0.728383	0.242295	0.282404	0.630666	1.17055
1-Cyclohexene-1-carboxylic acid	1.46819	0.831832	0.753512	0.902	1.32431	0.112447	0.997435	0.800149	0.742997	0.166396	1.2037	0.181229	0.161064	0.3227	0.881238
Cyclo(his-pro)	0.868206	1.28602	1.56906	1.55592	1.35086	0.54006	0.136186	0.0528684	0.0320173	0.0903157	0.387493	1.22414	0.512052	1.43462	0.847589
Bentiromide	0.744176	0.844549	0.850661	1.10978	0.825876	0.250783	0.229204	0.226113	0.472752	0.0723949	0.642433	0.522827	0.447141	0.386664	0.800883
2-Azabicyclo[4.1.0]hept-2-en-3-amine, 7-chloro-5-methyl-, (1S,5S,6R,7R)-	0.627923	0.987497	1.32583	2.18061	1.36926	0.0566798	0.830475	0.150527	0.0688527	0.999444	0.974706	0.543044	0.123589	0.969607	0.0121732
beta-Alanyl-L-lysine;	0.837329	1.20433	1.47567	1.34441	1.12571	0.168519	0.133849	0.00236752	0.0667684	0.565204	0.706145	1.29374	0.319569	0.91611	0.152595
1,2-O-Isopropylidene-D-glucofuranose	1.02257	0.849465	0.765166	0.984162	1.00637	0.7677	0.0283918	0.0121307	0.324201	0.450087	0.124858	1.19659	1.86457	0.528682	0.316708
2-Oxo-10-methylthiodecanoic acid; 10-Methylthio-2-decanoic acid;	1.22711	0.612454	0.678458	0.718108	0.881198	0.425769	0.00167999	0.0354898	0.0654652	0.16644	0.562973	1.14471	2.41054	1.28143	0.605762
(1R,2S,3R)-1-[(2E)-2-(1-Nitrosoethylidene)-1,3-dihydroimidazol-4-yl]butane-1,2,3,4-tetrol	0.626343	1.12541	1.10458	1.79163	1.12217	0.0393458	0.759362	0.979389	0.448469	0.295108	1.46946	0.0325426	0.77315	0.413351	0.598827
Ac-Tyr-OEt; N-Acetyl-L-tyrosine ethyl ester; Ethyl N-alpha-acetyl-tyrosinate;	1.47598	1.39509	1.92964	1.76277	2.60181	0.421748	0.165825	0.0258497	0.111766	0.0110399	0.628544	1.52336	0.901341	1.18733	1.48281
Pyricarbate	1.22408	1.18324	1.44915	1.3596	1.66425	0.924241	0.100369	0.0215225	0.150454	0.0746087	0.131456	1.67161	1.26668	1.23478	1.21709
4-Nitrophenyl-3-ketovalidamine; p-Nitrophenyl-3-ketovalidamine; N-(4-Nitrophenyl)-3-ketovalidamine;	1.06712	0.686145	1.13827	1.15987	1.23772	0.984279	0.0897162	0.881637	0.889686	0.852331	0.0286818	0.078521	0.643552	0.0465015	0.0166615
4-Fluoro-1-[2-[(4-methyl-1-methylsulfonylpiperidin-4-yl)amino]acetyl]pyrrolidine-2-carbonitrile	0.971917	1.10516	1.10783	1.44824	1.40757	0.347667	0.886499	0.696643	0.0335366	0.0292446	0.537161	0.112563	0.464356	0.978675	1.23106
Dienestrol diacetate	0.192605	0.660359	0.749526	0.554653	0.106829	0.251665	0.207267	0.288525	0.0884544	0.0217769	0.838483	0.598113	0.787438	1.37197	1.78209
(Ac)2-L-Lys-D-Ala-D-Ala; (Ac)2-L-lysyl-D-alanyl-D-alanine;	1.39418	0.787316	0.925515	0.776594	1.08271	0.0446267	0.049932	0.172772	0.0553059	0.791941	1.05691	0.583423	0.80723	1.07526	0.170636
1beta-Methylcarbapenem	0.213165	1.30894	1.67739	1.92387	0.410101	0.0336347	0.250439	0.0859858	0.0683536	0.330954	1.82569	1.13737	0.56529	1.47067	0.953021
N-(2-Hydroxyethyl)nicotinamide	0.892127	1.15441	1.51958	1.92379	1.71626	0.472937	0.298472	0.0776128	0.022081	0.0760925	0.490299	1.10081	0.0120836	1.72694	1.01362
L-Alanine-4-nitroanilide	0.932135	1.35511	0.999188	1.19948	1.11808	0.802473	0.205566	0.541164	0.766854	0.5722	0.136176	0.338367	0.776229	0.199306	0.20542
Tazolol	1.45961	1.4926	0.746661	0.803502	1.1728	0.0922088	0.255042	0.327979	0.262507	0.477799	1.17224	0.604465	1.09073	0.779264	0.442998
2'-Deoxy-2'-methylenecytidine	0.277596	1.9813	2.94074	2.58116	0.716519	0.00251942	0.0176813	0.00358251	0.00864046	0.397006	2.35959	1.88833	0.973898	1.81025	0.537136
Ala-Hyp-Gly	1.00871	1.23963	2.2182	1.3927	1.40484	0.503739	0.0758976	0.00222745	0.131676	0.343424	0.555196	2.24117	1.39364	1.25965	0.610392
Chloroprocaine	0.697536	1.29566	1.51367	1.59142	1.11007	0.0560692	0.0261407	0.0048126	0.00570922	0.541195	0.980017	1.27159	0.792871	1.37421	0.382461
Decahydro-6-(phosphonomethyl)-3-isoquinolinecarboxylic acid	0.75315	0.787605	0.621962	1.03028	0.775958	0.219515	0.0354385	0.0379576	0.86734	0.110884	0.891402	1.26661	2.04379	0.117167	0.842419
Isocoformycin	2.47862	0.763316	0.921904	0.605169	1.49998	0.0405989	0.940897	0.781847	0.159251	0.386026	1.59232	0.337754	0.0715375	1.35292	0.709376
Fenamiphos;	0.359959	0.982972	1.49706	1.14476	0.412067	0.0755988	0.561428	0.318331	0.314837	0.0214651	1.16756	0.4589	0.135298	0.569153	1.62965
(3-(Tert-Butoxyimino-methyl)-4-chloro-phenyl)-thiocarbamic acid, O-isopropyl ester	1.744	1.0817	1.41072	0.853023	1.48767	0.694049	0.267644	0.0934902	0.406406	0.156777	0.380481	1.24184	0.829645	0.793543	0.932737
1-dimethylarsinoyl-pentadecane	0.765738	1.49566	1.99628	1.20964	0.926264	0.0591725	0.176455	0.0417273	0.366204	0.220783	1.09824	1.03647	1.02533	0.582203	0.418746
Clavamycin C;	1.34156	1.09532	0.769685	1.08327	1.45327	0.0115691	0.828725	0.00270114	0.603956	0.0547992	1.4122	1.28047	0.459645	0.245126	1.12389
Idarubicinone	5.69635	0.66233	0.759515	0.778178	4.43278	0.00265515	0.218193	0.523898	0.200556	0.00658768	2.571	0.436751	1.06745	1.4334	1.40151
sinefungin	1.32847	0.347936	0.504201	0.469028	0.623088	0.404558	0.0428399	0.104376	0.0821574	0.359346	0.768432	1.24626	1.75876	1.6798	0.523365
4-[2-[(2-ethyl-2,3-dihydroxybutanoyl)oxymethyl]anilino]-4-oxobutanoic acid	1.20322	1.29316	1.92878	1.96779	2.36769	0.937495	0.580827	0.0419958	0.128806	0.0475072	0.0346412	1.29602	0.447354	1.09288	1.02265
Neolinustatin;	1.86768	0.642896	1.40773	1.18035	2.20452	0.140971	0.178921	0.501398	0.716673	0.18373	1.01696	0.62518	0.540948	0.307523	0.71853
3,4-Dihydropyridine	1.00001	0.584291	0.401998	0.454255	0.454261	0.834113	0.44978	0.108632	0.135338	0.0401613	0.212781	1.29325	0.0110193	1.443	1.39066
3-(2-Hydroxyethyl)histidine	0.570343	2.35	2.76813	3.41201	1.94601	0.490918	0.000806	0.000305	0.00368132	0.0960685	0.521698	1.97355	1.58546	1.75639	1.09719
Eltoprazine	1.04853	1.44636	2.07597	2.14611	2.25025	0.952972	0.240125	0.0163461	0.00589484	0.00168546	0.0672678	1.46208	0.0849115	1.87644	1.52139
Nicoboxil	0.675706	1.64975	2.60128	2.32034	1.56787	0.730143	0.0372409	0.00579509	0.0508146	0.132013	0.294829	1.79863	1.15302	1.5548	1.00817
O-Adipoylcarnitine	1.55713	0.392893	0.286571	0.2123	0.330579	0.181409	0.0393915	0.00589358	0.00449995	0.039265	1.20369	2.26672	1.60231	2.98654	1.23429
Dopamine glucuronide	1.01374	0.971668	1.20675	1.43457	1.45428	0.859367	0.558069	0.233492	0.402156	0.424012	0.0915925	0.556081	0.170578	0.333079	0.232571
N6-Cyclopentyladenosine	0.7979	1.33122	1.976	1.75187	1.39782	0.512479	0.234449	0.0359304	0.229921	0.595067	0.504337	1.45914	0.695948	0.950132	0.36514
Upadacitinib	0.744172	1.50466	1.10607	1.49511	1.11262	0.0188307	0.18443	0.425828	0.0466307	0.867155	1.11043	0.331687	1.06702	0.959969	0.0947182
Nebivolol	0.896473	0.82694	1.08218	1.22808	1.10094	0.262355	0.485247	0.492465	0.597784	0.494531	0.667787	0.391397	0.569164	0.414408	0.282968
Estramustine	0.801882	0.943674	1.53395	1.23577	0.990942	0.286039	0.728138	0.11039	0.712614	0.469927	0.705453	0.86113	0.372725	0.181422	0.271994
1,3-Dipyrenylpropane	0.715383	1.86813	2.39663	2.68345	1.91969	0.0115126	0.00676907	0.000181	0.00140228	0.124215	1.22277	1.71601	1.71327	1.79482	0.920032
N-Nitrosomethylaniline	1.57649	1.01013	0.503582	0.26935	0.424628	0.341275	0.32425	0.0310988	0.0467139	0.194813	1.15422	2.34373	0.652997	2.58394	0.863406
Cyprodinil-TP CGA 249287	1.25446	0.763062	0.550964	0.742053	0.930875	0.831193	0.641109	0.185969	0.624895	0.288029	0.237618	0.848844	0.657706	0.463879	0.513069
Nicotine-1'-N-oxide	0.667204	1.39287	1.79855	1.81162	1.20872	0.127408	0.137388	0.0115877	0.00693859	0.308398	0.940324	1.32409	0.246989	1.59287	0.576407
Methyl 3,4-dihydroxycinnamate	2.30578	0.510959	0.764282	0.409497	0.944208	0.032438	0.0688535	0.597966	0.00746415	0.311451	1.50163	0.191879	1.17223	2.19783	0.440307
alpha-(4-Pyridyl-1-oxide)-N-tert-butylnitrone	1.3106	0.885638	1.05608	1.10922	1.45375	0.401738	0.63087	0.240033	0.50615	0.0916726	0.630937	0.73708	0.0587189	0.449769	0.976439
Azimexon	0.752351	1.17108	1.04117	0.909916	0.684576	0.156689	0.615262	0.911367	0.70493	0.0311378	1.03136	0.049961	0.601997	0.266811	1.20844
Serine, 3-(3,4-dihydroxyphenyl)-	0.636357	1.10272	1.20821	1.21991	0.7763	0.0256605	0.418663	0.0845558	0.221639	0.21954	1.12102	0.723095	0.439171	0.643405	0.553886
L-Arogenate; L-Arogenic acid; Pretyrosine;	0.741343	1.45009	1.57687	1.66229	1.23233	0.194083	0.0757068	0.00383517	0.0060986	0.253856	0.599289	1.12848	0.414113	1.37002	0.533223
Methocarbamol	0.731049	1.31598	1.72558	1.5793	1.15454	0.446727	0.160322	0.0159768	0.0965666	0.465904	0.495194	1.4899	0.923417	1.13954	0.667767
(2S,4S)-Pinnatanine	0.761871	1.45384	1.55716	1.67352	1.27501	0.655268	0.0738896	0.00510401	0.00593003	0.145153	0.139604	1.09965	0.415319	1.37644	0.745419
Malonylcarnitine	0.928262	0.771346	0.813207	1.1282	1.04726	0.414469	0.0192403	0.0831477	0.975551	0.48581	0.329521	0.684199	1.74169	0.0828774	0.168467
(2S,3S)-3-hydroxy-4-methoxy-2-(2-phenylethyl)-2,3-dihydropyran-6-one	1.71087	1.305	1.58462	1.6132	2.75997	0.251343	0.248369	0.153846	0.30823	0.0180248	0.828647	0.956459	0.619168	0.768782	1.33987
Siguazodan	1.21771	0.871024	1.16019	1.16422	1.41767	0.149917	0.344457	0.320709	0.638007	0.0563207	0.799314	0.559898	0.719525	0.24501	0.867104
(1-(5-Fluoropentyl)-1H-indol-3-yl)(naphthalen-1-yl)methanone	0.888568	1.17618	1.19915	1.72495	1.53274	0.478187	0.666694	0.400025	0.0208229	0.0622358	0.325852	0.445766	0.178334	1.43332	1.11763
(10S)-Juvenile hormone III diol phosphate;	0.576361	1.55077	1.63279	2.25036	1.29702	0.042387	0.280608	0.296484	0.179014	0.428506	1.1022	0.479922	0.526081	0.920043	0.199878
Met-enkephalinamide	0.762119	1.35257	0.953508	0.874473	0.666452	0.222443	0.557393	0.477787	0.162475	0.0212037	0.563398	0.243078	0.0593123	0.673272	1.02827
1,4-Cyclohexanedione	0.569656	1.77971	1.42682	1.45355	0.828023	0.147623	0.0136068	0.0640737	0.460633	0.55066	0.940776	1.17887	1.51133	0.365607	0.136193
N-(3-(Dimethylamino)propyl)acrylamide	2.5641	1.36576	1.48992	1.35257	3.46813	0.096362	0.259181	0.289701	0.584159	0.0053081	1.5305	0.853579	0.64201	0.496099	1.99201
Ethyl lysine	2.85436	1.14019	1.26172	1.17141	3.34361	0.0642695	0.651614	0.717603	0.798567	0.0104639	1.81505	0.251655	0.0348102	0.228809	2.16675
4-Azaspiro[bicyclo[2.2.2]octane-2,2'-[1,4]oxazolidine]-5'-one	0.872592	1.30411	1.60704	1.56369	1.36447	0.546367	0.169619	0.00477368	0.0149431	0.0739307	0.344393	1.47482	0.449353	1.4587	0.789433
Thiaburimamide;	0.4601	1.17219	1.68546	1.19338	0.549073	0.0143507	0.876007	0.437992	0.546292	0.0138911	1.96064	0.557622	0.120859	0.496152	1.75958
4H-Cyclopenta[def]chrysene;	0.7255	1.34439	1.78183	1.57613	1.14348	0.362947	0.118257	0.00947442	0.096185	0.542317	0.578435	1.55832	0.842311	1.11531	0.558753
Salsolidine	1.11781	0.760433	1.14848	1.22866	1.37341	0.813411	0.217831	0.964709	0.432726	0.226135	0.123675	0.0443921	0.941387	0.399577	0.624491
L-4-Hydroxyphenylglycyl-L-arginine; L-pHPg-L-Arg;	0.666955	1.21717	1.28279	1.55915	1.03988	0.13693	0.415684	0.100284	0.016139	0.614796	0.792933	0.76096	0.34295	1.20934	0.408344
Tetramethylrosamine;	0.737949	1.04279	1.03653	1.39376	1.02852	0.0310709	0.934344	0.991426	0.168125	0.471268	1.0369	0.0147987	0.0826969	0.669195	0.25396
(3E)-1-[1-(4-Fluorophenyl)ethyl]-3-[[3-methoxy-4-(4-methylimidazol-1-yl)phenyl]methylidene]piperidin-2-one	1.79842	0.427194	0.486492	0.399545	0.71855	0.920535	0.359757	0.746964	0.15147	0.0493339	0.0571413	0.0428228	0.618921	1.3476	1.09242
Edoxaban	0.582516	0.602377	0.678696	0.548299	0.319393	0.331393	0.194461	0.359149	0.0957915	0.0107075	0.706324	0.583726	0.636461	1.29839	1.59676
L-Lysinamide	0.636122	1.34976	1.86182	1.55649	0.990118	0.0251283	0.0422231	0.00011	0.00284925	0.901142	1.23283	1.77195	1.09154	1.64544	0.0189453
Tyrosinamide	1.08044	1.19084	1.24185	1.55004	1.67472	0.649706	0.273293	0.143567	0.0684824	0.0236607	0.204712	0.888807	0.00559311	1.21817	1.14397
Methoxyphedrine	0.257174	2.34845	3.44837	3.40435	0.875509	0.0757267	0.152031	0.0412506	0.0866075	0.753132	1.67376	1.63681	0.903877	1.58407	0.385293
Phosphomevalonic acid	1.23273	1.30642	0.566358	0.79793	0.983628	0.336867	0.283782	0.0497976	0.274086	0.971395	0.857168	1.35303	0.78685	1.02024	0.0109187
Carisoprodol	2.44616	0.643803	1.57988	0.69118	1.69073	0.819044	0.822607	0.0804097	0.482132	0.4102	0.20192	1.36869	0.333079	0.588664	0.627258
Fructosyl valine	1.56513	0.338675	0.256698	0.447486	0.700375	0.879448	0.0825096	0.0144785	0.198069	0.133869	0.10251	2.19283	1.79762	1.34751	1.16744
GHB-Gluc	1.57722	0.766539	1.48571	0.879065	1.38648	0.0771827	0.323478	0.620799	0.393979	0.236425	1.32127	0.442277	0.398859	0.682636	0.942696
1-Dodecanesulfonic acid, 1-hydroxy-3-oxo-	1.70155	0.295552	0.220722	0.390742	0.664868	0.831825	0.064911	0.0125485	0.184766	0.135836	0.169312	2.32835	1.98774	1.44377	1.19677
4,7,8-trimethoxy-3,5-dimethylchromen-2-one	1.29788	1.45046	2.12136	1.88193	2.44252	0.403247	0.125951	0.00795083	0.0749297	0.00689235	0.628581	1.77864	0.837274	1.41732	1.65969
[truncated: 3,787 more rows]

## Sheet: Table S4
Table S4 Consolidated Results of KEGG Analyses for Differential Plasma and Fecal Metabolites Among Comparative Groups(P<0.05)
[truncated: 361 more rows]
